# Supplementary material for: GWAS of adventitious root formation in roses identifies a putative phosphoinositide phosphatase (SAC9) for marker-assisted selection
Source: PLoS One. 2023 Aug 18;18(8):e0287452. doi: 10.1371/journal.pone.0287452 (PMC10437954; doi:10.1371/journal.pone.0287452)
Supplement: S1 Table — (A) 95 cut rose (CR) and 96 garden rose genotypes (GR) tested for marker‒trait association for AR formation traits. “X” indicates whether the genotype was tested within the distinct experiments (GR1, GR2, CR1, CR2). Allele configurations are displayed as tetraploid numeric values from 0 (nulliplex for allele A) to 4 (quadruplex for allele A). (B) Comparison of homozygous genotypes for SNP RhK5_69_1627P genotyped with the 68 K WagRhSNP Axion chip assay or the KASP assay. Differences in allele configuration are displayed in brackets and in italics. (XLSX) [file pone.0287452.s005.xlsx]

## Sheet: ST1A
									experiments tested
Genotype	ID	Panel	Breeder	Year	Type	cuttings tested (n start)	Allele configuration RhK5_69_1627P Axiom 68K array	Allele configuration RhK5_69_1627P KASP	GR1	GR2	CR1	CR2
7285	S_7285	CR	Rosen Tantau	2006	Hybrid Tea	18	3	3			x	x
Akito	S_AK	CR	Rosen Tantau	1997	Tea Rose	18	2	2			x	x
Alhambra	S_AL	CR	Rosen Tantau	2001	Tea Rose	18	1	1			x	x
Ascot	S_AS	CR	Rosen Tantau	2001	Tea Rose	18	3	3			x	x
Ashley	S_ASH	CR	Rosen Tantau	2008	Hybrid Tea	18	1	1			x	x
Atomic	S_AT	CR	Interplant		Tea Rose	18	2	2			x	x
Attraction	S_AA	CR	Rosen Tantau	2005	Tea Rose	18	1	1			x	x
Augusta Luise	S_AU	CR	Rosen Tantau	1999	Hybrid Tea	18	1	1			x	x
Barkarole	S_BA	CR	Rosen Tantau	1988	Hybrid Tea	18	1	1			x	x
Beluga	S_BE	CR	Rosen Tantau	2009	Tea Rose	18	1	1			x	x
Blue Gene	S_BG	CR	Rosen Tantau	2006	Tea Rose	18	1	1			x	x
Candlelight	S_CL	CR	Rosen Tantau	2001	Hybrid Tea	18	2	2			x	x
Candy Girl	S_CG	CR	Rosen Tantau	2012	Tea Rose	18	3	3			x	x
Capri	S_CA	CR	Rosen Tantau	1991	Hybrid Tea	18	2	2			x	x
Caribia	S_CI	CR	Rosen Tantau	2008	Tea Rose	18	2	2			x	x
Cherry Brandy	S_CB	CR	Rosen Tantau	2001	Tea Rose	18	3	3			x	x
Colandro	S_CO	CR	De Ruiter	2006	Tea Rose	18	1	1			x	x
Constanze Mozart	S_CM	CR	W. Kordes&Söhne	1998	Floribunda	18	2	2			x	x
Créme de la créme	S_CC	CR	Rosen Tantau	2002	Tea Rose	18	2	2			x	x
Deep Purple	S_DP	CR	W. Kordes&Söhne	1980	Tea Rose	18	1	1			x	x
Deep Water	S_DW	CR	Rosen Tantau	2006	Tea Rose	18	3	3			x	x
Desiré 1985	S_DE	CR	Rosen Tantau	2001	Tea Rose	15	1	1			x	x
Desirée 2019	S_DEE	CR	Rosen Tantau	2017	Floribunda	18	2	2			x	x
Duftfestival	S_DF	CR	Meilland	1999	Hybrid Tea	18	2	2			x	x
Dukat CR	S_DU	CR	Rosen Tantau	2009	Tea Rose	18	1	1			x	x
Falstaff	S_FA	CR	Austin	1990	Shrub	18	0	0			x	x
Free Spirit	S_FS	CR	Rosen Tantau	2004	Tea Rose	18	2	2			x	x
Freedom	S_FR	CR	Rosen Tantau	1997	Tea Rose	18	1	1			x	x
Furiosa	S_FU	CR	De Ruiter		Tea Rose	18	1	1			x	x
Geoff Hamilton	S_GH	CR	Austin	1997	Shrub	18	2	2			x	x
Giardina	S_GI	CR	Rosen Tantau	2008	Tea Rose	18	1	1			x	x
Gladiator	S_GL	CR	Michele Malandrone	1955	Tea Rose	18	0	0			x	x
Golden Gate	S_GG	CR	W. Kordes&Söhne	1999	Climber	18	1	1			x	x
Goldrush	S_GR	CR	Duehrsen	1941	Tea Rose	18	1	1			x	x
Gospel 02733	S_GO	CR	Rosen Tantau	2002	Hybrid Tea	17	2	2			x	x
Green Tea	S_GT	CR	Rosen Tantau	2002	Tea Rose	17	2	2			x	x
Hanseat	S_HA	CR	Rosen Tantau	1961	Tea Rose	18	1	1			x	x
Hearts	S_HE	CR	Jan Spek Nurseries	2006	Tea Rose	18	1	1			x	x
Heimatmelodie	S_HM	CR	Rosen Tantau	2000	Floribunda	18	1	1			x	x
High & Magic	S_HI	CR	Pressman		Tea Rose	18	1	1			x	x
Hot Lady	S_HL	CR	Rosen Tantau	2003	Tea Rose	18	1	1			x	x
Lady Like TH	S_LL	CR	Rosen Tantau	1982	Hybrid Tea	18	2	1			x	x
Lampion	S_LA	CR	Rosen Tantau	1998	Tea Rose	18	0	0			x	x
Limona 1992	S_LI	CR	W. Kordes&Söhne	1992	Tea Rose	18	3	3			x	x
Luxor	S_LU	CR	De Ruiter	2003	Tea Rose	18	2	2			x	x
Madame Anisette	S_MA	CR	W. Kordes&Söhne	2004	Hybrid Tea	17	NA	2			x	x
Märchenzauber	S_MZ	CR	W. Kordes&Söhne	2003	Floribunda	18	2	2			x	x
Movie Star	S_MS	CR	Rosen Tantau	1995	Tea Rose	18	1	1			x	x
Naranga	S_NA	CR	Rosen Tantau	1988	Tea Rose	18	2	2			x	x
New Design	S_ND	CR	Rosen Tantau	1998	Tea Rose	18	3	3			x	x
Ocean Song blau	S_OS	CR	Rosen Tantau	2000	Tea Rose	18	3	3			x	x
Omara	S_OM	CR	Rosen Tantau	2010	Tea Rose	18	1	1			x	x
Paloma	S_PL	CR	Rosen Tantau	2008	Tea Rose	18	3	3			x	x
Pamela	S_PA	CR	Rosen Tantau	1996	Tea Rose	17	3	3			x	x
Pariser Charme	S_PC	CR	Rosen Tantau	1965	Hybrid Tea, Floribunda	18	1	1			x	x
Piano	S_PI	CR	Rosen Tantau	1996	Tea Rose/Hybrid Tea	18	0	1			x	x
Pink Paradise	S_PP	CR	Delbard	2004	Hybrid Tea	18	3	3			x	x
Pink Ticket	S_PT	CR	Rosen Tantau	2009	Tea Rose	18	1	1			x	x
Prima Donna	S_PD	CR	Lex Voorn	2003	Tea Rose	18	1	1			x	x
Prophyta	S_PR	CR	De Ruiter	1991	Tea Rose	18	0	0			x	x
Red Calypso	S_RCA	CR	De Ruiter	1999	Tea Rose	18	1	1			x	x
Red Velvet	S_RV	CR	Rosen Tantau	1994	Tea Rose	18	1	1			x	x
Revue	S_RE	CR	W. Kordes&Söhne	1998	Tea Rose	18	2	2			x	x
Roger Whitaker	S_RW	CR	Meilland	2005	Hybrid Tea	18	2	2			x	x
Romina	S_RO	CR	Rosen Tantau	1994	Hybrid Tea	18	1	1			x	x
Rosengräfin Marie.-Henriette	S_RMH	CR	W. Kordes&Söhne	2009	Hybrid Tea, Floribunda	18	3	3			x	x
Royal Class	S_RC	CR	Ilsink	2003	Tea Rose	14	2	2			x	x
RT04518	S_RT04518	CR	Rosen Tantau	2003	Tea Rose	18	2	2			x	x
RT06136	S_RT06136	CR	Rosen Tantau	2005	Tea Rose	17	3	3			x	x
RT10021	S_RT10021	CR	Rosen Tantau	2009	Tea Rose	18	3	3			x	x
Samourai 2006	S_SM	CR	Rosen Tantau	2005	Tea Rose	18	1	1			x	x
Santana	S_SA	CR	Rosen Tantau	2005	Tea Rose	10	1	1			x	x
Schloß Ippenburg	S_SI	CR	Meilland	1996	Hybrid Tea	18	1	2			x	x
Senteur Royale	S_SR	CR	Rosen Tantau	2002	Hybrid Tea	18	3	3			x	x
Silverado 05025	S_SV	CR	Rosen Tantau	2008	Tea Rose	18	4	4			x	x
Skyfire TR	S_SKY	CR	Rosen Tantau	2009	Tea Rose	18	1	1			x	x
Soul	S_SO	CR	Rosen Tantau	2006	Shrub	18	1	not tested			x	x
Stardust	S_ST	CR	Ilsink	1996	Tea Rose	18	3	3			x	x
Störtebeker	S_SB	CR	Rosen Tantau	2008	Hybrid Tea	18	1	1			x	x
Sweetness 03419	S_SW	CR	Rosen Tantau	2003	Tea Rose	17	2	2			x	x
Talea	S_TA	CR	Lex Voorn	2004	Tea Rose	18	1	1			x	x
Tea Time	S_TT	CR	Rosen Tantau	2001	Hybrid Tea	18	2	2			x	x
Topaz	S_TO	CR	Rosen Tantau	2000	Tea Rose/Hybrid Tea	18	1	1			x	x
Tropicana	S_TR	CR	Rosen Tantau	2002	Tea Rose	18	0	0			x	x
Utopia (Jalbert)	S_UT	CR	Brad Jalbert	2009	Tea Rose/Hybrid Tea	18	1	1			x	x
Vendela	S_VE	CR	Rosen Tantau	1996	Tea Rose/Hybrid Tea	18	1	1			x	x
Violina 1998 (TANanilov)	S_VL	CR	Rosen Tantau	1990	Hybrid Tea	18	2	2			x	x
Vision 1998	S_VI	CR	Evelyne Fazari	1998	Tea Rose	18	1	1			x	x
Wedding Bells	S_WB	CR	W. Kordes&Söhne	2001	Hybrid Tea	18	2	2			x	x
Wedding Piano	S_WP	CR	Rosen Tantau	2009	Tea Rose	18	2	2			x	x
Wedding Rose	S_WR	CR	Rosen Tantau	2008	Tea Rose	18	3	3			x	x
Wild Spirit	S_WS	CR	Rosen Tantau	2006	Tea Rose	18	3	3			x	x
Wildberry	S_WI	CR	Rosen Tantau	2013	Hybrid Tea	18	2	2			x	x
Wintersun	S_WST	CR	Kordes	2001	Hybrid Tea	18	2	2			x	x
Wow	S_WOW	CR	De Ruiter	2007	Tea Rose	18	2	1			x	x
Albrecht Dürer Rose	AD	GR	Rosen Tantau	1996	Hybrid Tea	32	1	1	x	x	x	x
Alinka	AL	GR	Patrick Dickson	1971	Hybrid Tea	18	1	1	x	x
Arabia	AR	GR	Rosen Tantau	2001	Shrub	18	3	3	x	x
Arthur Bell	AB	GR	Sam McGredy Roses	1965	Floribundaoribunda, Shrub	18	2	2	x	x
Ausfather	AF	GR	David Austin Roses	1973	Shrub	18	2	2	x	x
Auslo	AU	GR	David Austin Roses	1986	Shrub	18	3	3	x	x
Ausmas	AM	GR	David Austin Roses	1983	Shrub	18	3	3	x	x
Berolina	BE	GR	W. Kordes&Söhne	1984	Hybrid Tea	18	2	2	x	x
Beverly	BV	GR	W. Kordes&Söhne	1999	Hybrid Tea	36	1	2	x	x	x	x
Bienenweide	BI	GR	Rosen Tantau	2011	mini-Shrub	18	3	3	x	x
Black Baccara	BB	GR	Meilland	2000	Hybrid Tea	18	1	1	x	x
Black Magic	BM	GR	Rosen Tantau	1995	Hybrid Tea	18	3	1	x	x
Blue Parfum	BP	GR	Rosen Tantau	1978	bedding	18	2	2	x	x
Blue River	BR	GR	W. Kordes&Söhne	1984	Hybrid Tea	18	3	3	x	x
Celine Delbard	CD	GR	Delbard	1986	Floribundaoribunda, Shrub	18	2	2	x	x
China Girl	CG	GR	Mehring/ Tantau	2005	Floribundaoribunda, bedding	18	2	2	x	x
Chippendale	CP	GR	Rosen Tantau	2005	Hybrid Tea	35	1	1	x	x	x	x
Climbing Allgold	CL	GR	Douglas L. Gandy	1961	Floribundaoribunda, Climberimber	18	3	2	x	x
Compassion	CO	GR	Harkness & Co Ltd.	1972	Climberimber	36	3	3	x	x	x	x
Comtessa AL	CA	GR	Rosen Tantau	2006	Hybrid Tea	18	1	1	x	x
Comtesse de Ségur	CS	GR	Delbard	1992	Floribundaoribunda, Shrub	17	3	1	x	x
Crimson Glory	CR	GR	W. Kordes&Söhne	1935	Hybrid Tea	18	0	0	x	x
Cute Haze	CH	GR	Rosen Tantau	2010	ground cover, Shrub	18	NA	NA	x	x
Donauprinzessin	DN	GR	Noack Rosen	1994	Floribundaoribunda, bedding	35	2	2	x	x	x	x
Dortmund	DO	GR	W. Kordes&Söhne	1955	Climberimber	18	3	3	x	x
Duftwolke	DW	GR	Rosen Tantau	1963	bedding	18	2	2	x	x
Dukat GR	DU	GR	Rosen Tantau	2010	Floribundaoribunda, Climberimber	18	3	3	x	x
Elfe	EL	GR	Rosen Tantau	2000	Climberimber	18	3	3	x	x
Feuerwerk	FE	GR	Rosen Tantau	1962	Shrub	18	0	0	x	x
Focus	FC	GR	Noack Rosen	1997	Hybrid Tea	35	3	3	x	x	x	x
France Libre	FL	GR	Delbard	1981	Hybrid Tea	27	2	2	x	x		x
Friesia	FR	GR	W. Kordes&Söhne	1973	Floribundaoribunda, bedding	18	2	2	x	x
Fritz Nobis	FN	GR	W. Kordes&Söhne	1940	Shrub	18	2	2	x	x
Gebrüder Grimm	GG	GR	W. Kordes&Söhne	2007	Floribundaoribunda, bedding	18	3	3	x	x
George Vancouver	GV	GR	Ag Can	1983	Hybrid Kordesii, Shrub	18	1	1	x	x
Goethe Rose	GR	GR	Rosen Tantau	2004	Hybrid Tea	18	2	2	x	x
Hansenstadt Rostock	HR	GR	Rosen Tantau	2004	Floribundaoribunda, bedding	18	2	2	x	x
Heidetraum	HT	GR	Noack Rosen	1988	ground cover	18	4	4	x	x
Heidi Klum	HK	GR	Rosen Tantau	1999	Floribundaoribunda, bedding	18	4	4	x	x
Herkules	HE	GR	W. Kordes&Söhne	2006	Shrub	18	2	2	x	x
Herzogin Friederike	HF	GR	Noack Rosen	2002	Shrub	18	4	4	x	x
Jasmina	JM	GR	W. Kordes&Söhne	1996	Climberimber	18	3	3	x	x
Jazz	JA	GR	Rosen Tantau	2003	ground cover	18	1	1	x	x
Juanita	JU	GR	W. Kordes&Söhne	1996	mini-Shrub	18	4	4	x	x
Kastelruther Spatzen	KA	GR	Rosen Tantau	2011	ground cover	18	3	3	x	x
Knockout	KO	GR	Radler	1988	Shrub	18	2	2	x	x
König Stanislaus	KS	GR	Rosen Tantau	1998	Shrub	18	1	1	x	x
Kronjuwel	KR	GR	Noack Rosen	1997	Floribundaoribunda, bedding	18	2	2	x	x
La Sevillana	LA	GR	Meilland	1978	Floribundaoribunda, Shrub	18	1	1	x	x
Lavender Lassie	LL	GR	W. Kordes&Söhne	1960	Shrub	18	1	NA	x	x
Lipstick	LS	GR	Rosen Tantau	2001	ground cover	18	4	4	x	x
Lolita	LT	GR	W. Kordes&Söhne	1972	Hybrid Tea	36	1	1	x	x	x	x
Louise Odier	LO	GR	Jules Margottin Père & Fils	1851	Bourbon, Shrub	18	2	2	x	x
Magenta	MA	GR	W. Kordes&Söhne	1954	Floribundaoribunda, Shrub	18	1	1	x	x
Mainzer Fastnacht	MF	GR	Rosen Tantau	1964	Hybrid Tea	18	2	2	x	x
Mariatheresia	MT	GR	Rosen Tantau	2003	Floribundaoribunda, bedding	18	1	1	x	x
Mevrouw Nathalie Nypels	MN	GR	Mathias Leenders	1919	PolyanHybrid Teaa, Shrub	18	3	3	x	x
Midsummer	MS	GR	Rosen Tantau	2007	Floribundaoribunda, bedding	18	2	2	x	x
Mister Lincoln	ML	GR	Swim & Weeks	1964	Hybrid Tea	18	2	2	x	x
Mitsouko	MI	GR	Delbard	1970	Hybrid Tea	17	2	2	x	x
Mme Boll	MB	GR	Daniel Boll	1858	Portland, Shrub	18	2	2	x	x
Mme Knorr	MK	GR	Viktor Verdier	1855	Portland, Shrub	18	2	2	x	x
Mrs John Laing	MJ	GR	Henry Bennet	1885	Hybrid Perpetual, Shrub	36	2	2	x	x	x	x
Münsterland	MU	GR	Noack Rosen	1986	Floribundaoribunda, Shrub	36	2	2	x	x	x	x
My Girl	MG	GR	Rosen Tantau	2006	Hybrid Tea	18	2	2	x	x
Nemo	NE	GR	Noack Rosen	2001	Floribundaoribunda, ground cover	18	3	NA	x	x
New Dawn	ND	GR	Somerset Rose Nurs.	1930	Climberimber	18	4	4	x	x
Nostalgie	NO	GR	Rosen Tantau	1995	Hybrid Tea	18	2	2	x	x
Papageno	PG	GR	Sam McGredy Roses	1989	Hybrid Tea	18	3	3	x	x
Parole	PR	GR	W. Kordes&Söhne	1991	Hybrid Tea	27	2	2	x	x		x
Perennial Blush	PB	GR	Henry Bennet	2007	Climberimber/rambler	18	3	4	x	x
Perpetually Yours	PY	GR	Harkness & Co Ltd.	1999	Climberimber	18	1	1	x	x
Princess Alexandra	PA	GR	PoulsenRoser A/S	1988	Hybrid Tea	18	3	3	x	x
Queen Elizabeth	QE	GR	Lammerts	1954	GrandiFloribundaora, Shrub	35	1	1	x	x	x	x
Raubritter	RA	GR	W. Kordes&Söhne	1936	Climberimber	18	4	4	x	x
Rose de Resht	RR	GR		1900	Damask, Shrubrub	18	2	2	x	x
Rose Gaujard	RG	GR	Jean-Marie Gaujard	1957	Hybrid Tea	18	2	2	x	x
Rumba	RU	GR	PoulsenRoser A/S	1958	Floribundaoribunda, bedding	18	3	3	x	x
Scarlet Meidiland	SMD	GR	Meilland	1987	Shrub, ground cover	18	4	4	x	x
Schneewittchen	SC	GR	W. Kordes&Söhne	1997	Floribundaoribunda, Shrub	18	3	NA	x	x
Sebastian Kneipp	SK	GR	W. Kordes&Söhne	1997	Hybrid Tea	18	3	3	x	x
Shalom	SH	GR	PoulsenRoser A/S	1972	Floribundaoribunda, Shrubrub	18	0	0	x	x
Simply	SI	GR	Noack Rosen	2003	ground cover	18	3	3	x	x
Small Maidens Blush	SM	GR	Unknown	1797	Alba, Shrub	18	NA	2	x	x
Sommerwind	SW	GR	W. Kordes&Söhne	1985	bedding	18	3	3	x	x
Sonnenschein	SO	GR	Rosen Tantau	1993	Floribundaoribunda, ground cover	18	3	NA	x	x
Stadt Rom	SR	GR	Rosen Tantau	2000	ground cover	18	2	2	x	x
Sterntaler	ST	GR	W. Kordes&Söhne	1995	Shrubrub	17	1	1	x	x
Sunset Boulevard	SB	GR	Harkness & Co Ltd.	1997	Floribundaoribunda, Shrubrub	18	3	3	x	x
Super Star	SS	GR	Rosen Tantau	1960	Hybrid Tea	18	3	3	x	x
Sutters Gold	SG	GR	Herbert C. Swim	1950	Hybrid Tea	36	1	1	x	x	x	x
Tornella	TO	GR	Noack Rosen	2005	Shrubrub	18	4	4	x	x
Venice	VE	GR	Noack Rosen	2003	Floribundaoribunda, ground cover	18	3	3	x	x
Westerland	WL	GR	W. Kordes&Söhne	1969	Shrubrub	18	3	3	x	x
Windrose	WR	GR	Noack Rosen	1993	ground cover	18	4	4	x	x

## Sheet: ST1B
	Nulliplex (B:B:B:B)		Quadruplex (A:A:A:A)
	Axiom 68K array	KASP	Axiom 68K array	KASP
Cut roses	Falstaff	Falstaff	Silverado 05025	Silverado 05025
	Gladiator	Gladiator
	Lampion	Lampion
	Piano	(simplex)
	Prophyta	Prophyta
	Tropicana	Tropicana
Garden roses	Feuerwerk	Feuerwerk	Heidetraum	Heidetraum
	Crimson Glory	Crimson Glory	Heidi Klum	Heidi Klum
	Shalom	Shalom	Herzogin Friederike	Herzogin Friederike
			Juanita	Juanita
			Lipstick	Lipstick
			New Dawn	New Dawn
			(triplex)	Perennial Blush
			Raubritter	Raubritter
			Scarlet Meidiland	Scarlet Meidiland
			Tornella	Tornella
			Windrose	Windrose
