# Supplementary material for: GWAS of adventitious root formation in roses identifies a putative phosphoinositide phosphatase (SAC9) for marker-assisted selection
Source: PLoS One. 2023 Aug 18;18(8):e0287452. doi: 10.1371/journal.pone.0287452 (PMC10437954; doi:10.1371/journal.pone.0287452)
Supplement: S2 Table — (XLSX) [file pone.0287452.s006.xlsx]

## Sheet: Tabelle1
colorated genotypes tested for KASP verification
Genotype	Allele configuration RhK5_69_1627P KASP
Akito (Rosen Tantau 1971)	0
Aladin (VEG (S) Baumschulen Dresden 1975)	0
Angelina Lauro (Lens L. 1968)	0
Arabella (VEG (S) Baumschulen Dresden 1978)	0
August Seebauer (Kordes W. Söhne 1942)	0
Belle Epoque (Michler K. H. 1988)	0
Blue Bajou (Kordes W. Söhne 1993)	0
Blue Diamond (Lens L. 1963)	0
Danish Gold (Poulsen S. 1949)	0
Diamant (Kordes W. Söhne 1962)	0
Emin Pascha (Drögemüller 1894)	0
Erzsébet Királyné Emléke (Márk G. 2004)	0
Finale (Kordes W. Söhne 1964)	0
Frankfurt am Main (Boerner; Jackson & Perkins 1960)	0
Gruß an Bayern (Kordes W. Söhne 1971)	0
Inspiration (VEG (S) Baumschulen Dresden 1985)	0
Iskra (Meilland Alain 1969)	0
Jan Abbing (Rosen Tantau 1933)	0
Kaiserin Friedrich (Drägemüller 1885)	0
Korona (Kordes W. Söhne 1955)	0
Mephisto (GPG Bad Langensalza 1985)	0
Messestadt Hannover (Kordes W. Söhne 1962)	0
Monica (Rosen Tantau 1986)	0
N. L. Chrestensen (GPG Bad Langensalza 1968)	0
Osiana (Rosen Tantau 1989)	0
Paname (Delbard-Chabert 1959)	0
Peach Melba (Kordes W. Söhne 1978)	0
Planten un Blomen (Kordes W. J. H.; H. A. Dreer 1940)	0
Ponderosa (Kordes W. Söhne 1970)	0
Präsent (VEG (S) Baumschulen Dresden 1969)	0
Revolution (GPG Bad Langensalza 1972)	0
Rosa ecae AITCH.	0
Rosa majalis HERRM. var. plena (WEST) BR. ET GL.	0
Rosenfee (Boerner; Jackson & Perkins 1967)	0
Rosenrot (Rosen Tantau 1978)	0
Royal Lavender (Morey; Jackson & Perkins 1961)	0
Schmetterling (Müller Dr. 1905)	0
Stargazer (Harkness 1977)	0
Suzon Lotthé (Meilland F. 1950)	0
Sylvia (Kordes W. Söhne 1978)	0
Tropique (Delbard-Chabert 1956)	0
Albrecht Dürer (Rosen Tantau 2002)	1
Alinka (Kordes W. Söhne 1985)	1
American Home (Morey; Jackson & Perkins 1960)	1
André Le Nôtre (Meilland 2001)	1
Anne Marie Trechslin (Meilland 1968)	1
Anneliese Rothenberger (Rosen Tantau 1972)	1
Arturo Toscanini (Meilland Alain 1971)	1
Barkarole (Rosen Tantau 1988)	1
Baronesse (Rosen Tantau 2009)	1
Berleburg (Poulsen 1996)	1
Black Magic (Rosen Tantau 1995)	1
Black Velvet (Morey; Jackson & Perkins 1960)	1
Bruocsella (Lens L. 1980)	1
Cosima (Rosen Tantau 1981)	1
Danse du Feu (Mallerin 1953)	1
Delphin (VEG (S) Baumschulen Dresden 1980)	1
Don Juan (Malandrone; Jackson & Perkins 1958)	1
Doris Norman (Norman; Harkness 1958)	1
Dr. Barnardo (Harkness 1969)	1
Dr. Müller (Müller Dr. 1905)	1
Druschki rubra (Lambert P. 1929)	1
Elbeglut (Schmadlak Dr. 1978)	1
Fantasia (Kordes W. Söhne 1974)	1
Floradora (Rosen Tantau 1943)	1
Gisselfeld (Poulsen 1972)	1
Glarona (Krüger Dr. 1922)	1
Gletscherfee (Kordes W. Söhne 1991)	1
Golden State (Meilland Alain 1937)	1
Graf Silva Tarouca (Lambert P. 1915)	1
Granat (Krause 1937)	1
Gruppenkönigin (Kordes W. Söhne 1935)	1
Hamburger Deern (Kordes W. Söhne 1997)	1
Harmonie (Kordes W. Söhne 1981)	1
Helgoland (Kordes W. Söhne 1936)	1
Honoré de Balzac (Meilland 1993)	1
Hurrikan (VEG (S) Baumschulen Dresden 1982)	1
Ilse Haberland (Kordes W. Söhne 1956)	1
Ingrid Bergmann (Poulsen 1984)	1
J. B. Meilland (Meilland F. 1941)	1
Jean Muraour (Vogel M. 1935)	1
Johann Strauß (Meilland 1993)	1
Joyeux Noël (Delbard-Chabert 1960)	1
Judy Garland (Harkness 1977)	1
Jupiter (GPG Bad Langensalza 1987)	1
Kardinal (Krause 1933)	1
Kavalier (Rosen Tantau 2005)	1
Kosmos (VEG (S) Baumschulen Dresden 1985)	1
Légion d'Honneur (Delbard 1974)	1
Lichtblick (VEG (S) Baumschulen Dresden 1972)	1
Lorna Doone (Harkness 1970)	1
Lusambo (Meilland 1973)	1
Lysbeth-Victoria (Harkness 1978)	1
Madona (Meilland 1992)	1
Magenta (Kordes W. Söhne 1954)	1
Mannequin (Lens L. 1961)	1
Minna (Kordes W. Söhne 1930)	1
Miss Schweiz (Rosen Tantau 1996)	1
Mme. Yves Latieule (Meilland F. 1949)	1
Mountbatten (Harkness 1982)	1
Omul (GPG Bad Langensalza 1974)	1
Orange Flame (Meilland M. L. 1963)	1
Paola (Rosen Tantau 1981)	1
Pascali (Lens L. 1963)	1
Paso Doble (Meilland 1976)	1
Peter Frankenfeld (Kordes W. Söhne 1966)	1
Pilurett (Institut für Obstbau Dresden Pillnitz 1966)	1
Pink Wonder (Meilland Alain 1970)	1
Pirol (Rosen Tantau 1994)	1
Polka 91 (Meilland 1991)	1
Poulsen's Pearl (Poulsen S. 1949)	1
Princess Alice (Harkness 1985)	1
Princess Margaret of England (Meilland M. L. 1968)	1
Referenz (VEG (S) Baumschulen Dresden 1983)	1
Roman Triumph (Harkness 1977)	1
Romanze (Rosen Tantau 1984)	1
Rosa alberti REG.	1
Rosenelfe (Kordes W. Söhne 1937)	1
Rosi Mittermaier (Kordes W. Söhne 1977)	1
Royal Philharmonic (Harkness 1997)	1
Ruhm von Steinfurth (Weigand um 1920)	1
Salzajubiläum (GPG Bad Langensalza 1982)	1
Samantha (Noack 1984)	1
Samourai (Meilland M. L. 1966)	1
Sarabande (Meilland F. 1957)	1
Schloss Ippenburg (Meilland 2006)	1
Seven Seas (Harkness 1971)	1
Siesta (Meilland 1966)	1
Silver Pink (Lens L. 1990)	1
Späths Jubiläum (Kordes W. Söhne 1970)	1
Steffi Graf (Hetzel 1993)	1
Sun King 74 (Paolino; Meilland 1974)	1
Tchin-Tchin (Paolino; Meilland 1978)	1
Titi Parisien (Delbard-Chabert 1959)	1
Transit (VEG (S) Baumschulen Dresden 1984)	1
Turnvater Jahn (Müller K. 1927)	1
Tutu Mauve (Delbard-Chabert 1963)	1
Vassar Centennial (Meilland M. L.; Conard-Pyle Co. 1961)	1
Vera Dalton (Norman; Harkness 1961)	1
Veronica '92 (Noack 1992)	1
Vogue (Boerner; Jackson & Perkins 1951)	1
Walzertraum (Rosen Tantau 2003)	1
Adolf Horstmann (Kordes W. Söhne 1971)	2
Agnes Bernauer (Kordes W. SÖhne 1989)	2
Alain (Meilland F. 1948)	2
Alexandre Girault (Barbier 1908)	2
Alpenglühen (Rosen Tantau 1953)	2
Anne Harkness (Harkness 1980)	2
Apotheker Franz Hahne (Müller Dr. 1920)	2
Arcadia (Noack 1998)	2
Arosia (Noack 1998)	2
Auguste Renoir (Meilland 1993)	2
Aurea (Meilland 1987)	2
Charles de Gaulle (Meilland M. L. 1974)	2
Cherry Parfait (Meilland A.; Conard-Pyle Co. 2000)	2
Clbg. Wenzel Geschwind (Vogel M. 1940)	2
Cognac (Rosen Tantau 1956)	2
Cosimo Ridolfi (Vibert 1842)	2
Dames de Chenonceau (Delbard 2002)	2
Darling (Noack 1985)	2
Doctor Faust (Kordes W. Söhne 1957)	2
Donauprinzessin (Noack 1988)	2
Dresden (Schmadlak Dr. 1998)	2
Elle (Meilland 1999)	2
Emerickrose (Bruder Alfons 1922)	2
Erfolg (Schmadlak Dr. 1967)	2
Erich Frahm (Kordes W. Söhne 1939)	2
Fata Morgana (Kordes W. Söhne 1957)	2
Fear Naught (Harkness 1968)	2
Fernand Tanne (Tanne 1920)	2
Fáy Aladár emléke (Márk G. 1998)	2
Finkenrech (Michler K. H. 1989)	2
First Lady (Rosen Tantau 1965)	2
Folklore (Kordes W. Söhne 1977)	2
France Libre (Delbard 1981)	2
Frau Professor Gnau (Kiese 1925)	2
Frégate (Delbard 1979)	2
Gaby (Schmadlak Dr. 1975)	2
Galina (VEG (S) Zierpflanzen Erfurt 1976)	2
Gartenträume (Rosen Tantau 2005)	2
Geheimrat Duisberg (Kordes W. Söhne 1933)	2
Gelbe Holstein (Kordes W. Söhne 1949)	2
Gräfin Sonja (Kordes W. Söhne 1994)	2
Großherzogin Josefine Schararolle (Lens L. 1989)	2
Gruß an Weimar (Kiese 1919)	2
Gruß an Zabern (Lambert P. 1903)	2
Heidegruß (Rosen Tantau 1937)	2
Heidemarie Plücker (Westphal 1940)	2
Holstentor (Meilland 1990)	2
Éterna (Delbard 1979)	2
Indépendance du Luxembourg (Lens L. 1960)	2
Irmhild (Schmadlak Dr. 1999)	2
Janos (VEG (S) Baumschulen Dresden 1980)	2
Kaiserin Farah (Kordes W. Söhne 1965)	2
Katherine Mock (Mock 1942)	2
König Laurin (Türke 1910)	2
Königin Beatrix (Kordes W. Söhne 1983)	2
La Paloma (Rosen Tantau 1959)	2
Lavender Pinocchio (Boerner; Jackson & Perkins 1948)	2
Lisette de Béranger (Moreau; Guillot 1867)	2
Louise Verger (Robert & Moreau 1860)	2
Love Letter (Lens L. 1980)	2
Ma Perkins (Boerner; Jackson & Perkins 1952)	2
Majorette (Meilland 1967)	2
Malvina (Vibert; Verdier 1841)	2
Mamaia (GPG Bad Langensalza 1972)	2
Maria Callas (Meilland M. L. 1965)	2
Marondo (Kordes W. Söhne 1991)	2
Masquerade (Boerner; Jackson & Perkins 1949)	2
Max Krause (Krause 1930)	2
Mikki (Schmadlak Dr. 1999)	2
Minigold (Rosen Tantau 1970)	2
Mitsouko (Delbard-Chabert 1977)	2
Nachtfalter (Baum Oswald 1971)	2
Natalie (GPG Bad Langensalza 1972)	2
Nordhausen (Krause 1940)	2
Park Wilhelmshöhe (Kordes W. Söhne 1987)	2
Pink Traumland (Rosen Tantau 1996)	2
Plaisanterie (Lens L. 1996)	2
Poker (Meilland 1998)	2
Polarstern (Rosen Tantau 1982)	2
Polygold (Rosen Tantau 1978)	2
Prinz Max zu Schaumburg-Lippe (Herzogin Elsa von Württemberg 1934)	2
Prinzessin Hildegard von Bayern (Lambert P. 1914)	2
Pußta (Rosen Tantau 1972)	2
Pullman Orient Express (Meilland 2002)	2
Quadra (Ogilvie Svejda 1981)	2
Ramira (Kordes W. Söhne 1988)	2
Raymond Chenault (Kordes W. Söhne 1960)	2
Roelof Buisman (Kordes W. Söhne 1964)	2
Roman Herzog (Noack 1999)	2
Rosella (GPG Bad Langensalza 1983)	2
Scharlachglut (Kordes W. Söhne 1952)	2
Schloss Wildenfels (Schmadlak Dr. 1975)	2
Schweizer Gruß (Rosen Tantau 1952)	2
Solo (Rosen Tantau 1956)	2
Sonnengold (Kordes W. Söhne 1936)	2
Souvenir de Louis Amade (Delbard 2000)	2
Stella (Rosen Tantau 1958)	2
Suleika (Zickler K. 1970)	2
Svatopluk Čech (Brada Dr. 1936)	2
Sweet Home (Meilland F. 1969)	2
Tantaus Triumph (Rosen Tantau 1945)	2
Tante Frieda (Michler K. H. 1995)	2
Tea Time (Rosen Tantau 1994)	2
The McCartney Rose (Meilland 1991)	2
The Miller (Austin David 1981)	2
Tiergartendirektor Timm (Kordes W. Söhne 1944)	2
Traviata (Meilland 1998)	2
Trend (VEG (S) Baumschulen Dresden 1983)	2
Versailles (Delbard-Chabert 1966)	2
Via Mala (Kordes W. Söhne 1977)	2
Wilhelm May (Michler K. H. 1989)	2
Wodan (Geschwind 1890)	2
Zemfira (Klimenko Z. K. 2008)	2
Zoé (Forest 1829)	2
Aloha (Boerner; Jackson & Perkins 1949)	3
Altenburg (Berger Anni 1977)	3
Anabell (Kordes W. Söhne 1972)	3
Antike 89 (Kordes W. Söhne 1988)	3
August Jäger (Mießler Herbert 1998)	3
Aurora (Kordes W. Söhne 1956)	3
Bernstein-Rose (Rosen Tantau 1987)	3
Black Ruby (Delbard-Chabert 1965)	3
Blühwunder (Kordes W. Söhne 1995)	3
Blickfang (VEG (S) Baumschulen Dresden 1972)	3
Blumenschmidts Sonntagskind (Vonholdt 1945)	3
Capriole (Rosen Tantau 1956)	3
Chatter (Boerner; Jackson & Perkins 1946)	3
Christl Flocke (Scholle E.)	3
City of London (Harkness 1988)	3
Clair Matin (Meilland M. L. 1960)	3
Cläre Grammerstorf (Kordes W. Söhne 1957)	3
Coral Dawn (Boerner; Jackson & Perkins 1952)	3
Dr. Müllers Rote (Müller Dr. 1920)	3
Dr. Reiner Klimke (Noack 1988)	3
Edelweiß (Poulsen D. T. 1969)	3
Elbegold (Schmadlak Dr. 1973)	3
Fanal (Rosen Tantau 1946)	3
Funkuhr (Kordes W. Söhne 1984)	3
Gabriella (Berggren L.; Kordes W. Söhne 1977)	3
Gartenstadt Liegnitz (Lambert P. 1910)	3
Gerda Henkel (Rosen Tantau 1964)	3
Gletscher (Kordes W. Söhne 1955)	3
Gloria Dei (Meilland F. 1941)	3
Golden Years (Harkness 1990)	3
Goldfassade (Baum Karl 1967)	3
Gratulation (GPG Bad Langensalza 1985)	3
Gruß an Zweibrücken (Lambert P. 1915)	3
Hansa-Park (Kordes W. Söhne 1994)	3
Harlekin (Kordes W. Söhne 1986)	3
Iga Erfurt (GPG Bad Langensalza 1966)	3
Imposant (Noack 1990)	3
Jessica (Walsh 1909)	3
Kristall (GPG Bad Langensalza 1979)	3
Las Vegas (Kordes W. Söhne 1981)	3
Lavender Charm (Boerner; Jackson & Perkins 1964)	3
Magenta Diadem (Rosen Tantau 1994)	3
Mainauduft (Meilland 2000)	3
Martha Kordes (Kordes W. Söhne 1941)	3
Matilda (Meilland 1988)	3
Mercedes (Kordes W. Söhne 1974)	3
Mme. de Carbuccia (Kriloff; Meilland 1941)	3
Mme. Jean Everaerts (Geduldig 1907)	3
Paul Ricard (Meilland 1991)	3
Pillnitzer Meisterklasse (Schmadlak Dr.)	3
Rödhätte (Poulsen D. T. 1911)	3
Rosika (Harkness 1981)	3
Saremo (Noack 1999)	3
Savoy Hotel (Harkness 1991)	3
Schön Ingeborg (Kiese 1921)	3
Silva (Meilland Alain 1964)	3
Sommermorgen (Kordes W. Söhne 1991)	3
Sophia Loren (Rosen Tantau 1967)	3
Symbol (VEG (S) Baumschulen Dresden 1985)	3
Teutonia (Noack 1985)	3
The Reeve (Austin David 1979)	3
Traumland (Rosen Tantau 1958)	3
Tutti Frutti (Meilland A.; Conard-Pyle Co. 1996)	3
Urdh (Rosen Tantau 1930)	3
Vicky (Noack 1993)	3
Violetta (Harkness 1984)	3
Weisse Wolke (Kordes W. Söhne 1993)	3
Wimi (Rosen Tantau 1982)	3
Čajka (Klimenko V. N. 1959)	4
Acropolis (Meilland 2001)	4
Alba Meidiland (Meilland 1987)	4
Arcadia (Walsh 1913)	4
Ballade (Rosen Tantau 1991)	4
Débutante (Walsh 1902)	4
Diabolo (Fauque 1909)	4
Dr. W. van Fleet (Van Fleet 1910)	4
Erato (Rosen Tantau 1939)	4
Ernst Grandpierre (Weigand 1900)	4
Euphrates (Harkness 1986)	4
Farquhar (Dawson 1903)	4
Frau Astrid Späth (Wirtz & Eicke 1930)	4
Frau Ida Münch (Beschnidt William 1919)	4
Freifrau von Marschall (Lambert P. 1913)	4
Gotenhafen (Rosen Tantau 1940)	4
Greta Fey (Strassheim 1909)	4
Halo (Lens L. 1956)	4
Jacques Cartier (Moreau-Robert 1868)	4
Jitrenka (Mikes J.; Böhm J. 1933)	4
Johanna Tantau (Rosen Tantau 1928)	4
Kde domov můj (Böhm J. 1935)	4
Kessi (Schultheis 1999)	4
Mack (Wänninger Franz 1999)	4
Maria Lisa (Bruder Alfons 1925)	4
Melissa (Noack 1996)	4
Newport Fairy (Gardner 1908)	4
Paeonia (Geduldig 1914)	4
Papa Gouchault (Turbat 1922)	4
Paul's Scarlet Climber (Paul W. 1916)	4
Paul Dauvesse (Barbier 1933)	4
Paul Täckelburg (Mießler Herbert)	4
Philadelphia (Van Fleet 1904)	4
Psyche (Paul W. 1899)	4
Purpurtraum (Kayser & Seibert 1923)	4
Rosa beggeriana SCHRENK	4
Rose des Cisterciens (Delbard 1998)	4
Roter Champagner (Rosen Tantau 1963)	4
Rudelsburg (Kiese 1919)	4
Sahara (Rosen Tantau 1966)	4
Samba (Kordes W. Söhne 1964)	4
Sodenia (Weigand 1911)	4
Softy I (Rosen Tantau 1990)	4
Yvonne (Cant F. 1921)	4
Albert Hoffmann (Welter 1904)	NA
Burghausen (Kordes W. Söhne 1991)	NA
François Crousse (Guillot 1900)	NA
Max Singer (Lacharme F. 1885)	NA
Pompon Diadem (Rosen Tantau 1984)	NA
Sabrina (Meilland M. L. 1960)	NA
Schlösser's Brilliant (Kordes W. Söhne 1952)	NA
Sommermärchen (Kordes W. Söhne 1992)	NA
White Pinocchio (Boerner; Jackson & Perkins 1950)	NA
