# Supplementary material for: GWAS of adventitious root formation in roses identifies a putative phosphoinositide phosphatase (SAC9) for marker-assisted selection
Source: PLoS One. 2023 Aug 18;18(8):e0287452. doi: 10.1371/journal.pone.0287452 (PMC10437954; doi:10.1371/journal.pone.0287452)
Supplement: S3 Table — (XLSX) [file pone.0287452.s007.xlsx]

## Sheet: Tabelle1
Experiment	Versuchszeitraum	Messzeitraum	Tmean [°C]	Tmean [°C]	Tmax [°C]	Tmax sd [°C]
GR1	22/06-03/08/20	23/06-02/08/20	22.5633	0.929824	26.0911	1.72445
GR2	16/09-28/10/20	17/09-27/10/20	21.7962	0.513599	24.3141	0.682367
CR1	16/03-27/04/21	19/03-26/04/21	23.2244	0.680683	28.8751	2.10785
CR2	05/07-17/08/21	07/07-26/07/21	23.0999	1.27754	28.29	2.20248
KASP1	15/06-27/07/22	16/06-23/07/22	25.1753	2.25605	31.0649	3.03121
KASP2	14/07-25/08/22	16/07-23/07/22 06/08-24/08/22	25.2285	2.9909	31.9684	3.35293
