# Supplementary material for: GWAS of adventitious root formation in roses identifies a putative phosphoinositide phosphatase (SAC9) for marker-assisted selection
Source: PLoS One. 2023 Aug 18;18(8):e0287452. doi: 10.1371/journal.pone.0287452 (PMC10437954; doi:10.1371/journal.pone.0287452)
Supplement: S4 Table — (XLSX) [file pone.0287452.s008.xlsx]

## Sheet: ST4A
p-values for ANOVA/deviance analyses for factors experiment and genotype
factor	trait	p-value
experimental repetitions	rooting 3 weeks	0.6649
	rooting 4 weeks	0.01238 *
	rooting 5 weeks	0.008652 **
	rooting 6 weeks	0.1045
	root number	0.2672
	root fresh mass	0.1594
genotype	rooting 3 weeks	0.07107
	rooting 4 weeks	< 2.2e-16 ***
	rooting 5 weeks	< 2.2e-16 ***
	rooting 6 weeks	< 2.2e-16 ***
	root number	< 2.2e-16 ***
	root fresh mass	< 2.2e-16 ***
			CR panel			GR panel
			mean rooting-%	n cuttings	n genotypes	mean rooting-%	n cuttings	n genotypes
panel	rooting 3 weeks	0.00047 ***	10.9	1636	95	10.6	95	1850
	rooting 4 weeks	0.00042 ***	29.5	1532	95	25.5	95	1720
	rooting 5 weeks	0.04794 *	47.5	1336	95	40.3	95	1575
	rooting 6 weeks	0.2076	57	1171	95	49.6	95	1443
	root number	0.0795	8	642	76	8.6	68	695
	root fresh mass	0.6806	0.429	629	76	0.463	68	694

## Sheet: ST4B
Results on pairwise comparisons (Tukey) between experimental repetitions for rooting data after 4 and 5 weeks from emmeans
	Experiment	Experiment period	prob	SE	df	asymp.LCL	asymp.UCL	.group
4 weeks	GR1	22/06-03/08/2020	0.0819	0.0489	Inf	0.02429	0.242	ab
	GR2	16/09-28/10/2020	0.1405	0.0766	Inf	0.04508	0.362	a
	CR1	16/03-27/04/2021	0.0277	0.0199	Inf	0.00665	0.108	b
	CR2	05/07-17/08/2021	0.1565	0.0839	Inf	0.05068	0.392	a
5 weeks	GR1	22/06-03/08/2020	0.291	0.1151	Inf	0.1207	0.550	ab
	GR2	16/09-28/10/2020	0.329	0.1238	Inf	0.1405	0.595	ab
	CR1	16/03-27/04/2021	0.144	0.0735	Inf	0.0497	0.351	b
	CR2	05/07-17/08/2021	0.420	0.1382	Inf	0.1926	0.688	a

## Sheet: ST4C
Results on pairwise comparisons (Tukey) between panels for rooting data after 3, 4, and 5 weeks from emmeans
	Experiment	prob	SE	df	asymp.LCL	asymp.UCL	.group
3 weeks	GR	0.0585	0.0241	Inf	0.0257	0.128	a
	CR	0.1775	0.0648	Inf	0.0829	0.34	b
4 weeks	GR	0.213	0.038	Inf	0.148	0.296	a
	CR	0.342	0.0523	Inf	0.248	0.451	b
5 weeks	GR	0.397	0.0396	Inf	0.322	0.476	a
	CR	0.473	0.043	Inf	0.391	0.558	b

## Sheet: ST4D
	week 3	week 4	week 5	week 6	root nr
week 4	6.51082e-48
week 5	2.00176e-27	6.64155e-67
week 6	5.37122e-21	1.15907e-47	5.24885e-87
root nr	3.90379e-05	2.48889e-11	1.48687e-14	9.94086e-13
root fm	4.67919e-09	5.97804e-13	3.3281e-11	4.84219e-08	2.05736e-18
