# Supplementary material for: GWAS of adventitious root formation in roses identifies a putative phosphoinositide phosphatase (SAC9) for marker-assisted selection
Source: PLoS One. 2023 Aug 18;18(8):e0287452. doi: 10.1371/journal.pone.0287452 (PMC10437954; doi:10.1371/journal.pone.0287452)
Supplement: S5 Table — Weighted means and standard deviations for AR formation percentages after 3 to 6 weeks in % (A-D) and number of surviving cuttings, number of rooted cuttings, and number of blocks with surviving cuttings per week. Means and standard deviations for root number and root fresh mass per rooted cutting per genotype for genotypes with n≥3 rooted cuttings (D). (XLSX) [file pone.0287452.s009.xlsx]

## Sheet: ST5A
3 weeks
Genotype	ID	Panel	weighted mean [%]	weighted standard deviation [%]	n cuttings only surviving	n rooted cuttings	n blocks only surviving	n cuttings dead	surviving cuttings [%]
7285	S_7285	CR	16.6667	26.1968	18	3	6	0	100
Akito	S_AK	CR	41.1765	30.1142	17	7	6	1	94.4444
Alhambra	S_AL	CR	11.1111	16.169	18	2	6	0	100
Ascot	S_AS	CR	0	0	18	0	6	0	100
Ashley	S_ASH	CR	5.55556	12.7827	18	1	6	0	100
Atomic	S_AT	CR	0	0	18	0	6	0	100
Attraction	S_AA	CR	5.55556	12.7827	18	1	6	0	100
Augusta Luise	S_AU	CR	0	0	18	0	6	0	100
Barkarole	S_BA	CR	11.7647	19.3332	17	2	6	1	94.4444
Beluga	S_BE	CR	27.7778	23.5702	18	5	6	0	100
Blue Gene	S_BG	CR	5.88235	13.0984	17	1	6	1	94.4444
Candlelight	S_CL	CR	0	0	18	0	6	0	100
Candy Girl	S_CG	CR	0	0	16	0	6	2	88.8889
Capri	S_CA	CR	0	0	18	0	6	0	100
Caribia	S_CI	CR	5.55556	12.7827	18	1	6	0	100
Cherry Brandy	S_CB	CR	44.4444	37.9198	18	8	6	0	100
Colandro	S_CO	CR	0	0	17	0	6	1	94.4444
Constanze Mozart	S_CM	CR	0	0	17	0	6	1	94.4444
Créme de la créme	S_CC	CR	44.4444	32.3381	18	8	6	0	100
Deep Purple	S_DP	CR	0	0	17	0	6	1	94.4444
Deep Water	S_DW	CR	0	0	18	0	6	0	100
Desiré 1985	S_DE	CR	13.3333	16.9031	15	2	5	0	100
Desirée 2019	S_DEE	CR	18.75	27.1314	16	3	6	2	88.8889
Duftfestival	S_DF	CR	5.55556	12.7827	18	1	6	0	100
Dukat CR	S_DU	CR	0	0	16	0	6	2	88.8889
Falstaff	S_FA	CR	20	29.6808	15	3	6	3	83.3333
Free Spirit	S_FS	CR	22.2222	25.5655	18	4	6	0	100
Freedom	S_FR	CR	42.8571	24.2091	14	6	6	4	77.7778
Furiosa	S_FU	CR	27.7778	36.6042	18	5	6	0	100
Geoff Hamilton	S_GH	CR	0	0	18	0	6	0	100
Giardina	S_GI	CR	0	0	16	0	6	2	88.8889
Gladiator	S_GL	CR	11.1111	16.169	18	2	6	0	100
Golden Gate	S_GG	CR	5.88235	13.0984	17	1	6	1	94.4444
Goldrush	S_GR	CR	17.6471	26.6605	17	3	6	1	94.4444
Gospel 02733	S_GO	CR	5.88235	13.0984	17	1	6	0	100
Green Tea	S_GT	CR	0	0	15	0	6	2	88.2353
Hanseat	S_HA	CR	11.1111	16.169	18	2	6	0	100
Hearts	S_HE	CR	5.88235	13.0984	17	1	6	1	94.4444
Heimatmelodie	S_HM	CR	5.55556	12.7827	18	1	6	0	100
High & Magic	S_HI	CR	5.55556	12.7827	18	1	6	0	100
Hot Lady	S_HL	CR	27.7778	23.5702	18	5	6	0	100
Lady Like TH	S_LL	CR	6.25	13.4371	16	1	6	2	88.8889
Lampion	S_LA	CR	5.88235	13.0984	17	1	6	1	94.4444
Limona 1992	S_LI	CR	0	0	18	0	6	0	100
Luxor	S_LU	CR	0	0	18	0	6	0	100
Madame Anisette	S_MA	CR	35.2941	27.5645	17	6	6	0	100
Märchenzauber	S_MZ	CR	5.55556	12.7827	18	1	6	0	100
Movie Star	S_MS	CR	0	0	18	0	6	0	100
Naranga	S_NA	CR	0	0	18	0	6	0	100
New Design	S_ND	CR	5.88235	13.0984	17	1	6	1	94.4444
Ocean Song blau	S_OS	CR	27.7778	30.7849	18	5	6	0	100
Omara	S_OM	CR	16.6667	17.1499	18	3	6	0	100
Paloma	S_PL	CR	35.2941	27.5645	17	6	6	1	94.4444
Pamela	S_PA	CR	23.5294	32.8395	17	4	6	0	100
Pariser Charme	S_PC	CR	5.88235	13.0984	17	1	6	1	94.4444
Piano	S_PI	CR	0	0	18	0	6	0	100
Pink Paradise	S_PP	CR	0	0	17	0	6	1	94.4444
Pink Ticket	S_PT	CR	27.7778	23.5702	18	5	6	0	100
Prima Donna	S_PD	CR	35.2941	21.1496	17	6	6	1	94.4444
Prophyta	S_PR	CR	0	0	17	0	6	1	94.4444
Red Calypso	S_RCA	CR	5.55556	12.7827	18	1	6	0	100
Red Velvet	S_RV	CR	0	0	18	0	6	0	100
Revue	S_RE	CR	5.88235	13.0984	17	1	6	1	94.4444
Roger Whitaker	S_RW	CR	11.7647	16.4197	17	2	6	1	94.4444
Romina	S_RO	CR	0	0	15	0	6	3	83.3333
Rosengräfin Marie.-Henriette	S_RMH	CR	5.55556	12.7827	18	1	6	0	100
Royal Class	S_RC	CR	14.2857	20.5243	14	2	6	0	100
RT04518	S_RT04518	CR	33.3333	34.2997	18	6	6	0	100
RT06136	S_RT06136	CR	17.6471	26.6605	17	3	6	0	100
RT10021	S_RT10021	CR	16.6667	26.1968	18	3	6	0	100
Samourai 2006	S_SM	CR	5.55556	12.7827	18	1	6	0	100
Santana	S_SA	CR	0	0	8	0	4	2	80
Schloß Ippenburg	S_SI	CR	0	0	18	0	6	0	100
Senteur Royale	S_SR	CR	0	0	17	0	6	1	94.4444
Silverado 05025	S_SV	CR	0	0	18	0	6	0	100
Skyfire TR	S_SKY	CR	11.1111	16.169	18	2	6	0	100
Soul	S_SO	CR	44.4444	25.5655	18	8	6	0	100
Stardust	S_ST	CR	13.3333	22.8869	15	2	6	3	83.3333
Störtebeker	S_SB	CR	5.55556	12.7827	18	1	6	0	100
Sweetness 03419	S_SW	CR	0	0	17	0	6	0	100
Talea	S_TA	CR	5.55556	12.7827	18	1	6	0	100
Tea Time	S_TT	CR	6.25	13.4371	16	1	6	2	88.8889
Topaz	S_TO	CR	5.55556	12.7827	18	1	6	0	100
Tropicana	S_TR	CR	5.55556	12.7827	18	1	6	0	100
Utopia (Jalbert)	S_UT	CR	0	0	17	0	6	1	94.4444
Vendela	S_VE	CR	11.7647	16.4197	17	2	6	1	94.4444
Violina 1998 (TANanilov)	S_VL	CR	0	0	18	0	6	0	100
Vision 1998	S_VI	CR	11.1111	16.169	18	2	6	0	100
Wedding Bells	S_WB	CR	0	0	18	0	6	0	100
Wedding Piano	S_WP	CR	0	0	18	0	6	0	100
Wedding Rose	S_WR	CR	0	0	18	0	6	0	100
Wild Spirit	S_WS	CR	58.8235	36.3803	17	10	6	1	94.4444
Wildberry	S_WI	CR	6.25	13.4371	16	1	6	2	88.8889
Wintersun	S_WST	CR	22.2222	25.5655	18	4	6	0	100
Wow	S_WOW	CR	11.1111	16.169	18	2	6	0	100
Albrecht Dürer Rose	AD	GR	0	0	29	0	11	3	90.625
Alinka	AL	GR	11.1111	25.5655	18	2	6	0	100
Arabia	AR	GR	0	0	16	0	6	2	88.8889
Arthur Bell	AB	GR	0	0	18	0	6	0	100
Ausfather	AF	GR	5.55556	12.7827	18	1	6	0	100
Auslo	AU	GR	0	0	18	0	6	0	100
Ausmas	AM	GR	5.55556	12.7827	18	1	6	0	100
Berolina	BE	GR	11.1111	16.169	18	2	6	0	100
Beverly	BV	GR	0	0	33	0	12	3	91.6667
Bienenweide	BI	GR	0	0	18	0	6	0	100
Black Baccara	BB	GR	0	0	18	0	6	0	100
Black Magic	BM	GR	0	0	17	0	6	1	94.4444
Blue Parfum	BP	GR	0	0	16	0	6	2	88.8889
Blue River	BR	GR	0	0	17	0	6	1	94.4444
Celine Delbard	CD	GR	16.6667	26.1968	18	3	6	0	100
China Girl	CG	GR	0	0	17	0	6	1	94.4444
Chippendale	CP	GR	8.82353	20.6116	34	3	12	1	97.1429
Climbing Allgold	CL	GR	0	0	17	0	6	1	94.4444
Compassion	CO	GR	2.77778	9.34353	36	1	12	0	100
Comtessa AL	CA	GR	0	0	15	0	6	3	83.3333
Comtesse de Segur	CS	GR	6.25	13.4371	16	1	6	1	94.1176
Crimson Glory	CR	GR	0	0	16	0	6	2	88.8889
Cute Haze	CH	GR	52.9412	37.3773	17	9	6	1	94.4444
Donauprinzessin	DN	GR	31.4286	32.2803	35	11	12	0	100
Dortmund	DO	GR	5.55556	12.7827	18	1	6	0	100
Duftwolke	DW	GR	5.55556	12.7827	18	1	6	0	100
Dukat GR	DU	GR	11.1111	25.5655	18	2	6	0	100
Elfe	EL	GR	12.5	16.6667	16	2	6	2	88.8889
Feuerwerk	FE	GR	50	38.3482	18	9	6	0	100
Focus	FC	GR	2.85714	9.46762	35	1	12	0	100
France Libre	FL	GR	0	0	27	0	9	0	100
Friesia	FR	GR	22.2222	37.9198	18	4	6	0	100
Fritz Nobis	FN	GR	11.1111	16.169	18	2	6	0	100
Gebrüder Grimm	GG	GR	22.2222	25.5655	18	4	6	0	100
George Vancouver	GV	GR	25	34.9603	16	4	6	2	88.8889
Goethe Rose	GR	GR	5.55556	12.7827	18	1	6	0	100
Hansenstadt Rostock	HR	GR	44.4444	37.9198	18	8	6	0	100
Heidetraum	HT	GR	33.3333	19.803	18	6	6	0	100
Heidi Klum	HK	GR	6.25	13.4371	16	1	6	2	88.8889
Herkules	HE	GR	0	0	18	0	6	0	100
Herzogin Friederike	HF	GR	44.4444	37.9198	18	8	6	0	100
Jasmina	JM	GR	33.3333	19.803	18	6	6	0	100
Jazz	JA	GR	0	0	18	0	6	0	100
Juanita	JU	GR	33.3333	39.6059	18	6	6	0	100
Kastelruther Spatzen	KA	GR	0	0	15	0	6	3	83.3333
Knockout	KO	GR	11.7647	26.1968	17	2	6	1	94.4444
König Stanislaus	KS	GR	0	0	18	0	6	0	100
Kronjuwel	KR	GR	0	0	18	0	6	0	100
La Sevillana	LA	GR	11.7647	16.4197	17	2	6	1	94.4444
Lavender Lassie	LL	GR	33.3333	28.0056	18	6	6	0	100
Lipstick	LS	GR	22.2222	37.9198	18	4	6	0	100
Lolita	LT	GR	11.4286	17.5135	35	4	12	1	97.2222
Louise Odier	LO	GR	5.55556	12.7827	18	1	6	0	100
Magenta	MA	GR	12.5	16.6667	16	2	6	2	88.8889
Mainzer Fastnacht	MF	GR	0	0	17	0	6	1	94.4444
Mariatheresia	MT	GR	0	0	18	0	6	0	100
Mevrouw Nathalie Nypels	MN	GR	11.1111	16.169	18	2	6	0	100
Midsummer	MS	GR	0	0	18	0	6	0	100
Mister Lincoln	ML	GR	11.1111	16.169	18	2	6	0	100
Mitsouko	MI	GR	0	0	17	0	6	0	100
Mme Boll	MB	GR	0	0	17	0	6	1	94.4444
Mme Knorr	MK	GR	0	0	18	0	6	0	100
Mrs John Laing	MJ	GR	0	0	33	0	12	3	91.6667
Münsterland	MU	GR	0	0	36	0	12	0	100
My Girl	MG	GR	11.1111	16.169	18	2	6	0	100
Nemo	NE	GR	0	0	16	0	6	2	88.8889
New Dawn	ND	GR	5.88235	13.0984	17	1	6	1	94.4444
Nostalgie	NO	GR	0	0	17	0	6	1	94.4444
Papageno	PG	GR	0	0	17	0	6	1	94.4444
Parole	PR	GR	0	0	27	0	9	0	100
Perennial Blush	PB	GR	50	26.1968	18	9	6	0	100
Perpetually Yours	PY	GR	0	0	15	0	6	3	83.3333
Princess Alexandra	PA	GR	11.1111	25.5655	18	2	6	0	100
Queen Elizabeth	QE	GR	0	0	34	0	12	1	97.1429
Raubritter	RA	GR	25	39.4405	16	4	6	2	88.8889
Rose de Resht	RR	GR	0	0	18	0	6	0	100
Rose Gaujard	RG	GR	0	0	17	0	6	1	94.4444
Rumba	RU	GR	0	0	17	0	6	1	94.4444
Scarlet Meidiland	SMD	GR	27.7778	36.6042	18	5	6	0	100
Schneewittchen	SC	GR	35.2941	39.9141	17	6	6	1	94.4444
Sebastian Kneipp	SK	GR	18.75	40.3113	16	3	6	2	88.8889
Shalom	SH	GR	11.1111	16.169	18	2	6	0	100
Simply	SI	GR	33.3333	19.803	18	6	6	0	100
Small Maidens Blush	SM	GR	0	0	18	0	6	0	100
Sommerwind	SW	GR	43.75	41.6667	16	7	6	2	88.8889
Sonnenschein	SO	GR	11.7647	33.2106	17	2	6	1	94.4444
Stadt Rom	SR	GR	22.2222	25.5655	18	4	6	0	100
Sterntaler	ST	GR	0	0	17	0	6	0	100
Sunset Boulevard	SB	GR	6.25	17.0783	16	1	6	2	88.8889
Super Star	SS	GR	0	0	18	0	6	0	100
Sutters Gold	SG	GR	0	0	35	0	12	1	97.2222
Tornella	TO	GR	29.4118	42.2991	17	5	6	1	94.4444
Venice	VE	GR	0	0	17	0	6	1	94.4444
Westerland	WL	GR	44.4444	37.9198	18	8	6	0	100
Windrose	WR	GR	22.2222	37.9198	18	4	6	0	100

## Sheet: ST5B
4 weeks
Genotype	ID	Panel	weighted mean [%]	weighted standard deviation [%]	n cuttings only surviving	n rooted cuttings	n blocks only surviving	n cuttings dead	surviving cuttings [%]
7285	S_7285	CR	17.6471	26.6605	17	3	6	1	94.4444
Akito	S_AK	CR	82.3529	28.5473	17	14	6	1	94.4444
Alhambra	S_AL	CR	50	17.1499	18	9	6	0	100
Ascot	S_AS	CR	22.2222	25.5655	18	4	6	0	100
Ashley	S_ASH	CR	55.5556	16.169	18	10	6	0	100
Atomic	S_AT	CR	20	16.9031	15	3	6	3	83.3333
Attraction	S_AA	CR	33.3333	34.2997	18	6	6	0	100
Augusta Luise	S_AU	CR	7.14286	14.1938	14	1	6	4	77.7778
Barkarole	S_BA	CR	35.2941	29.3934	17	6	6	1	94.4444
Beluga	S_BE	CR	76.4706	27.6755	17	13	6	1	94.4444
Blue Gene	S_BG	CR	35.2941	27.5645	17	6	6	1	94.4444
Candlelight	S_CL	CR	0	0	16	0	6	2	88.8889
Candy Girl	S_CG	CR	26.6667	28.0306	15	4	6	3	83.3333
Capri	S_CA	CR	0	0	18	0	6	0	100
Caribia	S_CI	CR	5.55556	12.7827	18	1	6	0	100
Cherry Brandy	S_CB	CR	50	43.1595	18	9	6	0	100
Colandro	S_CO	CR	6.66667	13.8013	15	1	6	3	83.3333
Constanze Mozart	S_CM	CR	17.6471	33.5775	17	3	6	1	94.4444
Créme de la créme	S_CC	CR	77.7778	25.5655	18	14	6	0	100
Deep Purple	S_DP	CR	0	0	17	0	6	1	94.4444
Deep Water	S_DW	CR	11.1111	16.169	18	2	6	0	100
Desiré 1985	S_DE	CR	40	40.2374	15	6	5	0	100
Desirée 2019	S_DEE	CR	46.6667	20.1187	15	7	6	3	83.3333
Duftfestival	S_DF	CR	6.25	13.4371	16	1	6	2	88.8889
Dukat CR	S_DU	CR	0	0	9	0	5	9	50
Falstaff	S_FA	CR	26.6667	40.2374	15	4	6	3	83.3333
Free Spirit	S_FS	CR	52.9412	38.7457	17	9	6	1	94.4444
Freedom	S_FR	CR	58.3333	41.7424	12	7	6	6	66.6667
Furiosa	S_FU	CR	77.7778	37.9198	18	14	6	0	100
Geoff Hamilton	S_GH	CR	0	0	15	0	6	3	83.3333
Giardina	S_GI	CR	21.4286	42.5815	14	3	6	4	77.7778
Gladiator	S_GL	CR	18.75	27.1314	16	3	6	2	88.8889
Golden Gate	S_GG	CR	6.66667	13.8013	15	1	6	3	83.3333
Goldrush	S_GR	CR	50	42.1637	16	8	6	2	88.8889
Gospel 02733	S_GO	CR	35.7143	38.038	14	5	6	3	82.3529
Green Tea	S_GT	CR	53.8462	36.1029	13	7	6	4	76.4706
Hanseat	S_HA	CR	44.4444	25.5655	18	8	6	0	100
Hearts	S_HE	CR	21.4286	28.0632	14	3	6	4	77.7778
Heimatmelodie	S_HM	CR	12.5	19.7203	16	2	6	2	88.8889
High & Magic	S_HI	CR	64.7059	27.5645	17	11	6	1	94.4444
Hot Lady	S_HL	CR	61.1111	46.0889	18	11	6	0	100
Lady Like TH	S_LL	CR	37.5	34.1565	16	6	6	2	88.8889
Lampion	S_LA	CR	35.2941	27.5645	17	6	6	1	94.4444
Limona 1992	S_LI	CR	0	0	18	0	6	0	100
Luxor	S_LU	CR	0	0	18	0	6	0	100
Madame Anisette	S_MA	CR	76.4706	15.6556	17	13	6	0	100
Märchenzauber	S_MZ	CR	8.33333	15.0756	12	1	4	6	66.6667
Movie Star	S_MS	CR	47.0588	42.5879	17	8	6	1	94.4444
Naranga	S_NA	CR	11.7647	26.1968	17	2	6	1	94.4444
New Design	S_ND	CR	41.1765	30.1142	17	7	6	1	94.4444
Ocean Song blau	S_OS	CR	61.1111	30.7849	18	11	6	0	100
Omara	S_OM	CR	52.9412	42.5879	17	9	6	1	94.4444
Paloma	S_PL	CR	76.4706	38.6665	17	13	6	1	94.4444
Pamela	S_PA	CR	41.1765	36.3803	17	7	6	0	100
Pariser Charme	S_PC	CR	23.5294	32.8395	17	4	6	1	94.4444
Piano	S_PI	CR	0	0	18	0	6	0	100
Pink Paradise	S_PP	CR	0	0	14	0	6	4	77.7778
Pink Ticket	S_PT	CR	53.3333	46.8025	15	8	6	3	83.3333
Prima Donna	S_PD	CR	56.25	30.957	16	9	6	2	88.8889
Prophyta	S_PR	CR	5.88235	13.0984	17	1	6	1	94.4444
Red Calypso	S_RCA	CR	27.7778	23.5702	18	5	6	0	100
Red Velvet	S_RV	CR	0	0	18	0	6	0	100
Revue	S_RE	CR	5.88235	13.0984	17	1	6	1	94.4444
Roger Whitaker	S_RW	CR	41.1765	30.1142	17	7	6	1	94.4444
Romina	S_RO	CR	7.14286	14.1938	14	1	6	4	77.7778
Rosengräfin Marie.-Henriette	S_RMH	CR	25	39.4405	16	4	6	2	88.8889
Royal Class	S_RC	CR	14.2857	20.5243	14	2	6	0	100
RT04518	S_RT04518	CR	64.7059	34.2997	17	11	6	1	94.4444
RT06136	S_RT06136	CR	17.6471	26.6605	17	3	6	0	100
RT10021	S_RT10021	CR	43.75	38.9087	16	7	6	2	88.8889
Samourai 2006	S_SM	CR	16.6667	26.1968	18	3	6	0	100
Santana	S_SA	CR	0	0	8	0	4	2	80
Schloß Ippenburg	S_SI	CR	0	0	17	0	6	1	94.4444
Senteur Royale	S_SR	CR	0	0	12	0	6	6	66.6667
Silverado 05025	S_SV	CR	5.88235	13.0984	17	1	6	1	94.4444
Skyfire TR	S_SKY	CR	58.8235	37.7849	17	10	6	1	94.4444
Soul	S_SO	CR	60	25.8199	15	9	6	3	83.3333
Stardust	S_ST	CR	35.7143	39.6874	14	5	6	4	77.7778
Störtebeker	S_SB	CR	22.2222	16.169	18	4	6	0	100
Sweetness 03419	S_SW	CR	0	0	17	0	6	0	100
Talea	S_TA	CR	17.6471	17.1499	17	3	6	1	94.4444
Tea Time	S_TT	CR	13.3333	20.1187	15	2	6	3	83.3333
Topaz	S_TO	CR	27.7778	23.5702	18	5	6	0	100
Tropicana	S_TR	CR	18.75	17.0783	16	3	6	2	88.8889
Utopia (Jalbert)	S_UT	CR	7.14286	14.1938	14	1	6	4	77.7778
Vendela	S_VE	CR	37.5	35.746	16	6	6	2	88.8889
Violina 1998 (TANanilov)	S_VL	CR	0	0	16	0	6	2	88.8889
Vision 1998	S_VI	CR	38.8889	23.5702	18	7	6	0	100
Wedding Bells	S_WB	CR	0	0	16	0	6	2	88.8889
Wedding Piano	S_WP	CR	0	0	16	0	6	2	88.8889
Wedding Rose	S_WR	CR	13.3333	20.1187	15	2	6	3	83.3333
Wild Spirit	S_WS	CR	75	39.4405	16	12	6	2	88.8889
Wildberry	S_WI	CR	0	0	12	0	6	6	66.6667
Wintersun	S_WST	CR	50	38.3482	18	9	6	0	100
Wow	S_WOW	CR	27.7778	30.7849	18	5	6	0	100
Albrecht Dürer Rose	AD	GR	0	0	20	0	10	12	62.5
Alinka	AL	GR	22.2222	37.9198	18	4	6	0	100
Arabia	AR	GR	0	0	15	0	6	3	83.3333
Arthur Bell	AB	GR	16.6667	26.1968	18	3	6	0	100
Ausfather	AF	GR	6.25	13.4371	16	1	6	2	88.8889
Auslo	AU	GR	5.88235	13.0984	17	1	6	1	94.4444
Ausmas	AM	GR	22.2222	16.169	18	4	6	0	100
Berolina	BE	GR	13.3333	22.8869	15	2	6	3	83.3333
Beverly	BV	GR	7.14286	20.998	28	2	12	8	77.7778
Bienenweide	BI	GR	18.1818	31.14	11	2	6	7	61.1111
Black Baccara	BB	GR	0	0	17	0	6	1	94.4444
Black Magic	BM	GR	18.75	17.0783	16	3	6	2	88.8889
Blue Parfum	BP	GR	0	0	14	0	6	4	77.7778
Blue River	BR	GR	11.7647	16.4197	17	2	6	1	94.4444
Celine Delbard	CD	GR	57.1429	35.0301	14	8	6	4	77.7778
China Girl	CG	GR	0	0	16	0	6	2	88.8889
Chippendale	CP	GR	45.4545	46.2618	33	15	12	2	94.2857
Climbing Allgold	CL	GR	0	0	16	0	6	2	88.8889
Compassion	CO	GR	17.1429	21.9498	35	6	12	1	97.2222
Comtessa AL	CA	GR	0	0	14	0	6	4	77.7778
Comtesse de Segur	CS	GR	26.6667	33.8062	15	4	5	2	88.2353
Crimson Glory	CR	GR	6.25	13.4371	16	1	6	2	88.8889
Cute Haze	CH	GR	94.1176	13.0984	17	16	6	1	94.4444
Donauprinzessin	DN	GR	50	29.3016	34	17	12	1	97.1429
Dortmund	DO	GR	17.6471	26.6605	17	3	6	1	94.4444
Duftwolke	DW	GR	21.4286	42.5815	14	3	6	4	77.7778
Dukat GR	DU	GR	11.1111	25.5655	18	2	6	0	100
Elfe	EL	GR	21.4286	28.0632	14	3	6	4	77.7778
Feuerwerk	FE	GR	72.2222	36.6042	18	13	6	0	100
Focus	FC	GR	21.2121	31.5328	33	7	12	2	94.2857
France Libre	FL	GR	13.6364	26.0425	22	3	8	5	81.4815
Friesia	FR	GR	72.2222	23.5702	18	13	6	0	100
Fritz Nobis	FN	GR	27.2727	18.6677	11	3	5	7	61.1111
Gebrüder Grimm	GG	GR	33.3333	34.2997	18	6	6	0	100
George Vancouver	GV	GR	9.09091	30.1511	11	1	5	7	61.1111
Goethe Rose	GR	GR	61.1111	23.5702	18	11	6	0	100
Hansenstadt Rostock	HR	GR	47.0588	42.5879	17	8	6	1	94.4444
Heidetraum	HT	GR	72.2222	41.6176	18	13	6	0	100
Heidi Klum	HK	GR	40	40.2374	15	6	6	3	83.3333
Herkules	HE	GR	0	0	18	0	6	0	100
Herzogin Friederike	HF	GR	72.2222	41.6176	18	13	6	0	100
Jasmina	JM	GR	72.2222	12.7827	18	13	6	0	100
Jazz	JA	GR	0	0	17	0	6	1	94.4444
Juanita	JU	GR	55.5556	37.9198	18	10	6	0	100
Kastelruther Spatzen	KA	GR	0	0	10	0	5	8	55.5556
Knockout	KO	GR	23.5294	27.6755	17	4	6	1	94.4444
König Stanislaus	KS	GR	0	0	16	0	6	2	88.8889
Kronjuwel	KR	GR	5.88235	13.0984	17	1	6	1	94.4444
La Sevillana	LA	GR	29.4118	30.9173	17	5	6	1	94.4444
Lavender Lassie	LL	GR	53.3333	46.8025	15	8	6	3	83.3333
Lipstick	LS	GR	55.5556	25.5655	18	10	6	0	100
Lolita	LT	GR	24.2424	30.0725	33	8	12	3	91.6667
Louise Odier	LO	GR	6.66667	13.8013	15	1	6	3	83.3333
Magenta	MA	GR	20	27.6026	15	3	6	3	83.3333
Mainzer Fastnacht	MF	GR	0	0	17	0	6	1	94.4444
Mariatheresia	MT	GR	0	0	18	0	6	0	100
Mevrouw Nathalie Nypels	MN	GR	43.75	37.4537	16	7	6	2	88.8889
Midsummer	MS	GR	0	0	18	0	6	0	100
Mister Lincoln	ML	GR	25	39.4405	16	4	6	2	88.8889
Mitsouko	MI	GR	11.7647	26.1968	17	2	6	0	100
Mme Boll	MB	GR	14.2857	36.3137	14	2	6	4	77.7778
Mme Knorr	MK	GR	15.3846	20.9293	13	2	6	5	72.2222
Mrs John Laing	MJ	GR	3.7037	13.344	27	1	12	9	75
Münsterland	MU	GR	0	0	35	0	12	1	97.2222
My Girl	MG	GR	47.0588	43.7937	17	8	6	1	94.4444
Nemo	NE	GR	0	0	14	0	6	4	77.7778
New Dawn	ND	GR	35.2941	34.2997	17	6	6	1	94.4444
Nostalgie	NO	GR	0	0	15	0	6	3	83.3333
Papageno	PG	GR	35.2941	35.786	17	6	6	1	94.4444
Parole	PR	GR	0	0	26	0	9	1	96.2963
Perennial Blush	PB	GR	66.6667	34.2997	18	12	6	0	100
Perpetually Yours	PY	GR	0	0	15	0	6	3	83.3333
Princess Alexandra	PA	GR	17.6471	26.6605	17	3	6	1	94.4444
Queen Elizabeth	QE	GR	39.3939	42.8617	33	13	12	2	94.2857
Raubritter	RA	GR	25	39.4405	16	4	6	2	88.8889
Rose de Resht	RR	GR	0	0	18	0	6	0	100
Rose Gaujard	RG	GR	11.7647	19.3332	17	2	6	1	94.4444
Rumba	RU	GR	25	25.8199	16	4	6	2	88.8889
Scarlet Meidiland	SMD	GR	61.1111	30.7849	18	11	6	0	100
Schneewittchen	SC	GR	70.5882	30.9173	17	12	6	1	94.4444
Sebastian Kneipp	SK	GR	43.75	32.7024	16	7	6	2	88.8889
Shalom	SH	GR	17.6471	28.5473	17	3	6	1	94.4444
Simply	SI	GR	52.9412	31.3112	17	9	6	1	94.4444
Small Maidens Blush	SM	GR	0	0	17	0	6	1	94.4444
Sommerwind	SW	GR	66.6667	24.3975	15	10	6	3	83.3333
Sonnenschein	SO	GR	17.6471	33.5775	17	3	6	1	94.4444
Stadt Rom	SR	GR	33.3333	30.8607	15	5	5	3	83.3333
Sterntaler	ST	GR	0	0	17	0	6	0	100
Sunset Boulevard	SB	GR	6.66667	17.5933	15	1	6	3	83.3333
Super Star	SS	GR	11.7647	16.4197	17	2	6	1	94.4444
Sutters Gold	SG	GR	0	0	31	0	12	5	86.1111
Tornella	TO	GR	70.5882	23.221	17	12	6	1	94.4444
Venice	VE	GR	0	0	17	0	6	1	94.4444
Westerland	WL	GR	77.7778	25.5655	18	14	6	0	100
Windrose	WR	GR	61.1111	41.6176	18	11	6	0	100

## Sheet: ST5C
5 weeks
Genotype	ID	Panel	weighted mean [%]	weighted standard deviation [%]	n cuttings only surviving	n rooted cuttings	n blocks only surviving	n cuttings dead	surviving cuttings [%]
7285	S_7285	CR	26.6667	33.8062	15	4	6	3	83.3333
Akito	S_AK	CR	87.5	22.3607	16	14	6	2	88.8889
Alhambra	S_AL	CR	72.2222	23.5702	18	13	6	0	100
Ascot	S_AS	CR	50	40.8248	14	7	6	4	77.7778
Ashley	S_ASH	CR	93.75	17.0783	16	15	6	2	88.8889
Atomic	S_AT	CR	46.1538	46.225	13	6	6	5	72.2222
Attraction	S_AA	CR	69.2308	30.3118	13	9	6	5	72.2222
Augusta Luise	S_AU	CR	0	0	11	0	5	7	61.1111
Barkarole	S_BA	CR	69.2308	41.8585	13	9	5	5	72.2222
Beluga	S_BE	CR	81.25	22.6691	16	13	6	2	88.8889
Blue Gene	S_BG	CR	50	36.5148	16	8	6	2	88.8889
Candlelight	S_CL	CR	14.2857	37.7964	7	1	4	11	38.8889
Candy Girl	S_CG	CR	64.2857	17.1184	14	9	6	4	77.7778
Capri	S_CA	CR	0	0	14	0	6	4	77.7778
Caribia	S_CI	CR	30.7692	36.5441	13	4	6	5	72.2222
Cherry Brandy	S_CB	CR	76.4706	27.6755	17	13	6	1	94.4444
Colandro	S_CO	CR	11.1111	16.6667	9	1	4	9	50
Constanze Mozart	S_CM	CR	53.8462	24.6774	13	7	6	5	72.2222
Créme de la créme	S_CC	CR	88.2353	26.1968	17	15	6	1	94.4444
Deep Purple	S_DP	CR	17.6471	28.5473	17	3	6	1	94.4444
Deep Water	S_DW	CR	25	33.3333	16	4	6	2	88.8889
Desiré 1985	S_DE	CR	53.8462	39.7643	13	7	5	2	86.6667
Desirée 2019	S_DEE	CR	66.6667	30.1511	12	8	6	6	66.6667
Duftfestival	S_DF	CR	14.2857	17.1184	14	2	6	4	77.7778
Dukat CR	S_DU	CR	12.5	23.1455	8	1	5	10	44.4444
Falstaff	S_FA	CR	30.7692	43.4859	13	4	6	5	72.2222
Free Spirit	S_FS	CR	60	37.1612	15	9	6	3	83.3333
Freedom	S_FR	CR	58.3333	41.7424	12	7	6	6	66.6667
Furiosa	S_FU	CR	100	0	18	18	6	0	100
Geoff Hamilton	S_GH	CR	7.14286	14.1938	14	1	6	4	77.7778
Giardina	S_GI	CR	50	42.3659	14	7	6	4	77.7778
Gladiator	S_GL	CR	20	35.1866	15	3	6	3	83.3333
Golden Gate	S_GG	CR	21.4286	30.2614	14	3	6	4	77.7778
Goldrush	S_GR	CR	64.2857	45.6937	14	9	6	4	77.7778
Gospel 02733	S_GO	CR	57.1429	29.0257	14	8	6	3	82.3529
Green Tea	S_GT	CR	53.8462	36.1029	13	7	6	4	76.4706
Hanseat	S_HA	CR	55.5556	32.3381	18	10	6	0	100
Hearts	S_HE	CR	66.6667	30.1511	12	8	6	6	66.6667
Heimatmelodie	S_HM	CR	66.6667	49.2366	12	8	5	6	66.6667
High & Magic	S_HI	CR	75	18.2574	16	12	6	2	88.8889
Hot Lady	S_HL	CR	82.3529	28.5473	17	14	6	1	94.4444
Lady Like TH	S_LL	CR	57.1429	33.1497	14	8	6	4	77.7778
Lampion	S_LA	CR	57.1429	29.0257	14	8	6	4	77.7778
Limona 1992	S_LI	CR	0	0	17	0	6	1	94.4444
Luxor	S_LU	CR	13.3333	16.9031	15	2	6	3	83.3333
Madame Anisette	S_MA	CR	100	0	17	17	6	0	100
Märchenzauber	S_MZ	CR	25	28.8675	12	3	4	6	66.6667
Movie Star	S_MS	CR	62.5	40.1386	16	10	6	2	88.8889
Naranga	S_NA	CR	41.1765	36.3803	17	7	6	1	94.4444
New Design	S_ND	CR	57.1429	26.7261	14	8	6	4	77.7778
Ocean Song blau	S_OS	CR	58.8235	36.3803	17	10	6	1	94.4444
Omara	S_OM	CR	60	45.7738	15	9	6	3	83.3333
Paloma	S_PL	CR	87.5	26.8742	16	14	6	2	88.8889
Pamela	S_PA	CR	88.2353	16.4197	17	15	6	0	100
Pariser Charme	S_PC	CR	26.6667	33.8062	15	4	6	3	83.3333
Piano	S_PI	CR	0	0	17	0	6	1	94.4444
Pink Paradise	S_PP	CR	42.8571	41.7855	7	3	5	11	38.8889
Pink Ticket	S_PT	CR	53.3333	46.8025	15	8	6	3	83.3333
Prima Donna	S_PD	CR	71.4286	41.0485	14	10	6	4	77.7778
Prophyta	S_PR	CR	20	27.6026	15	3	6	3	83.3333
Red Calypso	S_RCA	CR	41.1765	36.3803	17	7	6	1	94.4444
Red Velvet	S_RV	CR	5.88235	13.0984	17	1	6	1	94.4444
Revue	S_RE	CR	21.4286	20.0731	14	3	6	4	77.7778
Roger Whitaker	S_RW	CR	76.4706	32.8395	17	13	6	1	94.4444
Romina	S_RO	CR	30.7692	34.5916	13	4	6	5	72.2222
Rosengräfin Marie.-Henriette	S_RMH	CR	57.1429	40.1463	14	8	6	4	77.7778
Royal Class	S_RC	CR	10	16.1015	10	1	5	4	71.4286
RT04518	S_RT04518	CR	64.7059	34.2997	17	11	6	1	94.4444
RT06136	S_RT06136	CR	23.5294	25.7248	17	4	6	0	100
RT10021	S_RT10021	CR	64.2857	49.7245	14	9	6	4	77.7778
Samourai 2006	S_SM	CR	44.4444	33.3333	9	4	5	9	50
Santana	S_SA	CR	33.3333	51.6398	6	2	4	4	60
Schloß Ippenburg	S_SI	CR	0	0	14	0	6	4	77.7778
Senteur Royale	S_SR	CR	0	0	9	0	5	9	50
Silverado 05025	S_SV	CR	7.69231	14.6176	13	1	5	5	72.2222
Skyfire TR	S_SKY	CR	88.2353	16.4197	17	15	6	1	94.4444
Soul	S_SO	CR	84.6154	17.2958	13	11	6	5	72.2222
Stardust	S_ST	CR	33.3333	40.8248	9	3	6	9	50
Störtebeker	S_SB	CR	31.25	13.4371	16	5	6	2	88.8889
Sweetness 03419	S_SW	CR	12.5	26.8742	16	2	6	1	94.1176
Talea	S_TA	CR	66.6667	30.8607	15	10	6	3	83.3333
Tea Time	S_TT	CR	45.4545	19.8479	11	5	5	7	61.1111
Topaz	S_TO	CR	50	38.3482	18	9	6	0	100
Tropicana	S_TR	CR	50	23.5702	16	8	6	2	88.8889
Utopia (Jalbert)	S_UT	CR	21.4286	16.5748	14	3	6	4	77.7778
Vendela	S_VE	CR	80	29.6808	15	12	6	3	83.3333
Violina 1998 (TANanilov)	S_VL	CR	0	0	7	0	5	11	38.8889
Vision 1998	S_VI	CR	62.5	26.8742	16	10	6	2	88.8889
Wedding Bells	S_WB	CR	7.14286	14.1938	14	1	6	4	77.7778
Wedding Piano	S_WP	CR	0	0	14	0	6	4	77.7778
Wedding Rose	S_WR	CR	35.7143	32.5925	14	5	6	4	77.7778
Wild Spirit	S_WS	CR	80	35.1866	15	12	6	3	83.3333
Wildberry	S_WI	CR	10	16.1015	10	1	4	8	55.5556
Wintersun	S_WST	CR	64.7059	34.2997	17	11	6	1	94.4444
Wow	S_WOW	CR	50	46.291	8	4	4	10	44.4444
Albrecht Dürer Rose	AD	GR	0	0	10	0	6	22	31.25
Alinka	AL	GR	37.5	34.1565	16	6	6	2	88.8889
Arabia	AR	GR	0	0	15	0	6	3	83.3333
Arthur Bell	AB	GR	16.6667	26.1968	18	3	6	0	100
Ausfather	AF	GR	6.25	13.4371	16	1	6	2	88.8889
Auslo	AU	GR	17.6471	28.5473	17	3	6	1	94.4444
Ausmas	AM	GR	27.7778	23.5702	18	5	6	0	100
Berolina	BE	GR	26.6667	20.702	15	4	6	3	83.3333
Beverly	BV	GR	13.0435	24.0772	23	3	11	13	63.8889
Bienenweide	BI	GR	50	45.1335	10	5	6	8	55.5556
Black Baccara	BB	GR	25	25.8199	16	4	6	2	88.8889
Black Magic	BM	GR	31.25	22.6691	16	5	6	2	88.8889
Blue Parfum	BP	GR	0	0	14	0	6	4	77.7778
Blue River	BR	GR	17.6471	19.9571	17	3	6	1	94.4444
Celine Delbard	CD	GR	64.2857	44.2686	14	9	6	4	77.7778
China Girl	CG	GR	6.66667	13.8013	15	1	6	3	83.3333
Chippendale	CP	GR	73.3333	36.5148	30	22	12	5	85.7143
Climbing Allgold	CL	GR	0	0	14	0	6	4	77.7778
Compassion	CO	GR	38.2353	31.922	34	13	12	2	94.4444
Comtessa AL	CA	GR	8.33333	15.0756	12	1	5	6	66.6667
Comtesse de Segur	CS	GR	40	40.2374	15	6	5	2	88.2353
Crimson Glory	CR	GR	14.2857	28.3877	14	2	6	4	77.7778
Cute Haze	CH	GR	94.1176	13.0984	17	16	6	1	94.4444
Donauprinzessin	DN	GR	75.8621	28.725	29	22	12	6	82.8571
Dortmund	DO	GR	25	29.8142	16	4	6	2	88.8889
Duftwolke	DW	GR	46.1538	51.8875	13	6	6	5	72.2222
Dukat GR	DU	GR	5.55556	12.7827	18	1	6	0	100
Elfe	EL	GR	16.6667	30.1511	12	2	5	6	66.6667
Feuerwerk	FE	GR	77.7778	37.9198	18	14	6	0	100
Focus	FC	GR	75	26.4372	32	24	12	3	91.4286
France Libre	FL	GR	31.25	32.7024	16	5	6	11	59.2593
Friesia	FR	GR	83.3333	17.1499	18	15	6	0	100
Fritz Nobis	FN	GR	40	34.4265	10	4	5	8	55.5556
Gebrüder Grimm	GG	GR	66.6667	28.0056	18	12	6	0	100
George Vancouver	GV	GR	40	41.833	5	2	4	13	27.7778
Goethe Rose	GR	GR	76.4706	25.7248	17	13	6	1	94.4444
Hansenstadt Rostock	HR	GR	53.3333	35.1866	15	8	5	3	83.3333
Heidetraum	HT	GR	82.3529	28.5473	17	14	6	1	94.4444
Heidi Klum	HK	GR	53.3333	36.8394	15	8	6	3	83.3333
Herkules	HE	GR	0	0	17	0	6	1	94.4444
Herzogin Friederike	HF	GR	83.3333	26.1968	18	15	6	0	100
Jasmina	JM	GR	100	0	16	16	6	2	88.8889
Jazz	JA	GR	0	0	16	0	6	2	88.8889
Juanita	JU	GR	88.8889	25.5655	18	16	6	0	100
Kastelruther Spatzen	KA	GR	0	0	8	0	5	10	44.4444
Knockout	KO	GR	43.75	29.1071	16	7	6	2	88.8889
König Stanislaus	KS	GR	25	25.8199	16	4	6	2	88.8889
Kronjuwel	KR	GR	6.25	17.0783	16	1	6	2	88.8889
La Sevillana	LA	GR	53.8462	41.4739	13	7	6	5	72.2222
Lavender Lassie	LL	GR	85.7143	17.1184	14	12	6	4	77.7778
Lipstick	LS	GR	70.5882	32.5584	17	12	6	1	94.4444
Lolita	LT	GR	56.6667	40.9654	30	17	11	6	83.3333
Louise Odier	LO	GR	30.7692	43.4859	13	4	6	5	72.2222
Magenta	MA	GR	27.2727	38.9249	11	3	5	7	61.1111
Mainzer Fastnacht	MF	GR	0	0	17	0	6	1	94.4444
Mariatheresia	MT	GR	0	0	18	0	6	0	100
Mevrouw Nathalie Nypels	MN	GR	61.5385	41.6025	13	8	6	5	72.2222
Midsummer	MS	GR	0	0	17	0	6	1	94.4444
Mister Lincoln	ML	GR	37.5	40.1386	16	6	6	2	88.8889
Mitsouko	MI	GR	37.5	40.1386	16	6	6	1	94.1176
Mme Boll	MB	GR	16.6667	38.9249	12	2	6	6	66.6667
Mme Knorr	MK	GR	25	31.3823	12	3	6	6	66.6667
Mrs John Laing	MJ	GR	10.5263	26.7652	19	2	10	17	52.7778
Münsterland	MU	GR	12.9032	30.6442	31	4	12	5	86.1111
My Girl	MG	GR	73.3333	40.2374	15	11	6	3	83.3333
Nemo	NE	GR	0	0	12	0	6	6	66.6667
New Dawn	ND	GR	62.5	40.1386	16	10	6	2	88.8889
Nostalgie	NO	GR	0	0	13	0	6	5	72.2222
Papageno	PG	GR	62.5	37.2678	16	10	6	2	88.8889
Parole	PR	GR	12.5	29.1796	24	3	9	3	88.8889
Perennial Blush	PB	GR	88.8889	16.169	18	16	6	0	100
Perpetually Yours	PY	GR	20	32.2031	10	2	6	8	55.5556
Princess Alexandra	PA	GR	29.4118	32.5584	17	5	6	1	94.4444
Queen Elizabeth	QE	GR	67.7419	33.0363	31	21	12	4	88.5714
Raubritter	RA	GR	35.7143	38.038	14	5	6	4	77.7778
Rose de Resht	RR	GR	30.7692	34.5916	13	4	5	5	72.2222
Rose Gaujard	RG	GR	12.5	22.3607	16	2	6	2	88.8889
Rumba	RU	GR	37.5	40.1386	16	6	6	2	88.8889
Scarlet Meidiland	SMD	GR	94.4444	12.7827	18	17	6	0	100
Schneewittchen	SC	GR	70.5882	25.365	17	12	6	1	94.4444
Sebastian Kneipp	SK	GR	66.6667	32.7327	15	10	6	3	83.3333
Shalom	SH	GR	17.6471	28.5473	17	3	6	1	94.4444
Simply	SI	GR	62.5	26.8742	16	10	6	2	88.8889
Small Maidens Blush	SM	GR	6.25	13.4371	16	1	6	2	88.8889
Sommerwind	SW	GR	71.4286	30.2614	14	10	6	4	77.7778
Sonnenschein	SO	GR	27.2727	38.9249	11	3	5	7	61.1111
Stadt Rom	SR	GR	28.5714	34.2368	14	4	5	4	77.7778
Sterntaler	ST	GR	5.88235	13.0984	17	1	6	0	100
Sunset Boulevard	SB	GR	53.8462	51.8875	13	7	6	5	72.2222
Super Star	SS	GR	56.25	46.6964	16	9	6	2	88.8889
Sutters Gold	SG	GR	0	0	29	0	12	7	80.5556
Tornella	TO	GR	100	0	13	13	6	5	72.2222
Venice	VE	GR	0	0	17	0	6	1	94.4444
Westerland	WL	GR	77.7778	25.5655	18	14	6	0	100
Windrose	WR	GR	77.7778	37.9198	18	14	6	0	100

## Sheet: ST5D
6 weeks								adventitious rooting %		root number per rooted cutting			root fresh mass per rooted cutting
Genotype	ID	Panel	n cuttings only surviving	n rooted cuttings	n blocks only surviving	n cuttings dead	surviving cuttings [%]	weighted mean [%]	weighted standard deviation [%]	mean root number per rooted cutting	standard deviation root number per rooted cutting	n total roots	mean root fresh mass per rooted cutting [g]	standard deviation root fresh mass per rooted cutting [g]
7285	S_7285	CR	13	5	5	5	72.2222	38.4615	29.9572	7.6	5.89915	38	0.1778	0.169024
Akito	S_AK	CR	15	15	6	3	83.3333	100	0	7.66667	4.40238	115	0.321667	0.205842
Alhambra	S_AL	CR	18	14	6	0	100	77.7778	16.169	4.42857	2.9277	62	0.457462	0.344517
Ascot	S_AS	CR	10	9	5	8	55.5556	90	31.6228	4.22222	2.58736	38	0.475889	0.334844
Ashley	S_ASH	CR	15	15	6	3	83.3333	100	0	11.6	7.50048	174	0.298286	0.184419
Atomic	S_AT	CR	13	5	6	5	72.2222	38.4615	38.1181	10.2	8.78635	51	0.64375	0.548321
Attraction	S_AA	CR	13	9	6	5	72.2222	69.2308	30.3118	9.44444	6.16667	85	0.556	0.409126
Augusta Luise	S_AU	CR	6	0	3	12	33.3333	0	0	NA	NA	NA	NA	NA
Barkarole	S_BA	CR	11	9	5	7	61.1111	81.8182	31.14	10.7778	6.30035	97	0.212667	0.122064
Beluga	S_BE	CR	15	13	6	3	83.3333	86.6667	20.1187	7.76923	4.39988	101	0.455462	0.413285
Blue Gene	S_BG	CR	12	6	5	6	66.6667	50	30.1511	12	6.38749	72	0.912333	0.446319
Candlelight	S_CL	CR	4	2	4	14	22.2222	50	57.735	NA	NA	NA	NA	NA
Candy Girl	S_CG	CR	11	8	5	7	61.1111	72.7273	18.6677	6.375	3.81491	51	0.23325	0.133233
Capri	S_CA	CR	14	2	6	4	77.7778	14.2857	28.3877	NA	NA	NA	NA	NA
Caribia	S_CI	CR	9	4	5	9	50	44.4444	26.3523	3.5	1.73205	14	0.274	0.284693
Cherry Brandy	S_CB	CR	14	11	6	4	77.7778	78.5714	36.0606	7.63636	4.86359	84	0.823091	0.814108
Colandro	S_CO	CR	3	2	3	15	16.6667	66.6667	57.735	NA	NA	NA	NA	NA
Constanze Mozart	S_CM	CR	10	5	5	8	55.5556	50	45.1335	5.2	6.14003	26	0.1122	0.130304
Créme de la créme	S_CC	CR	17	15	6	1	94.4444	88.2353	26.1968	6.8	4.0918	102	0.3376	0.347644
Deep Purple	S_DP	CR	14	4	6	4	77.7778	28.5714	36.0606	3.75	1.89297	15	0.15925	0.0774742
Deep Water	S_DW	CR	14	4	6	4	77.7778	28.5714	34.2368	2.25	1.89297	9	0.193	0.17872
Desiré 1985	S_DE	CR	13	8	5	2	86.6667	61.5385	29.9572	8.375	4.30739	67	0.535375	0.406009
Desirée 2019	S_DEE	CR	11	9	6	7	61.1111	81.8182	33.71	5.88889	4.85913	53	0.3635	0.181598
Duftfestival	S_DF	CR	12	2	6	6	66.6667	16.6667	21.3201	NA	NA	NA	NA	NA
Dukat CR	S_DU	CR	4	2	3	14	22.2222	50	57.735	NA	NA	NA	NA	NA
Falstaff	S_FA	CR	11	3	6	7	61.1111	27.2727	46.7099	7	2	21	0.64	0.457056
Free Spirit	S_FS	CR	14	11	6	4	77.7778	78.5714	30.2614	8.81818	5.41882	97	0.447909	0.326445
Freedom	S_FR	CR	11	8	6	7	61.1111	72.7273	26.1116	3.375	1.40789	27	0.177286	0.133355
Furiosa	S_FU	CR	18	18	6	0	100	100	0	10.6667	5.30261	192	0.418556	0.281698
Geoff Hamilton	S_GH	CR	14	2	6	4	77.7778	14.2857	20.5243	NA	NA	NA	NA	NA
Giardina	S_GI	CR	12	7	6	6	66.6667	58.3333	33.71	7	7.02377	49	0.315571	0.375106
Gladiator	S_GL	CR	14	3	6	4	77.7778	21.4286	36.0606	4	2	12	0.086	0.0661438
Golden Gate	S_GG	CR	13	3	6	5	72.2222	23.0769	30.8359	3	1.73205	9	0.079	0.0936643
Goldrush	S_GR	CR	12	9	5	6	66.6667	75	39.8862	11.6667	6.76387	105	0.970889	0.796072
Gospel 02733	S_GO	CR	12	8	6	5	70.5882	66.6667	30.1511	8.75	4.55914	70	0.24	0.141563
Green Tea	S_GT	CR	11	7	5	6	64.7059	63.6364	37.132	5.71429	4.34796	40	0.235	0.167834
Hanseat	S_HA	CR	17	11	6	1	94.4444	64.7059	39.9141	4.72727	3.16515	52	0.359182	0.308679
Hearts	S_HE	CR	12	9	6	6	66.6667	75	31.3823	5.77778	7.69379	52	0.249375	0.323534
Heimatmelodie	S_HM	CR	12	8	5	6	66.6667	66.6667	49.2366	10.375	5.28982	83	0.3265	0.170498
High & Magic	S_HI	CR	16	12	6	2	88.8889	75	18.2574	11.5	2.61116	138	0.863167	0.425966
Hot Lady	S_HL	CR	15	14	6	3	83.3333	93.3333	17.5933	11.9286	7.64062	167	0.447571	0.336289
Lady Like TH	S_LL	CR	14	7	6	4	77.7778	50	27.735	4.85714	2.60951	34	0.345571	0.327185
Lampion	S_LA	CR	14	6	6	4	77.7778	42.8571	35.0301	6.5	4.84768	39	0.3665	0.381761
Limona 1992	S_LI	CR	16	3	6	2	88.8889	18.75	27.1314	4.66667	3.78594	14	0.0366667	0.0152753
Luxor	S_LU	CR	11	1	6	7	61.1111	9.09091	20.226	NA	NA	NA	NA	NA
Madame Anisette	S_MA	CR	17	16	6	0	100	94.1176	13.0984	11.25	6.71813	180	0.528125	0.3735
Märchenzauber	S_MZ	CR	9	3	4	9	50	33.3333	28.8675	4	1	12	0.242	0.0438634
Movie Star	S_MS	CR	16	10	6	2	88.8889	62.5	40.1386	13.7	5.79367	137	0.2014	0.11812
Naranga	S_NA	CR	17	10	6	1	94.4444	58.8235	36.3803	4.5	5.1908	45	0.2798	0.460301
New Design	S_ND	CR	14	10	6	4	77.7778	71.4286	16.5748	7.1	4.65355	71	0.3187	0.286958
Ocean Song blau	S_OS	CR	13	11	5	5	72.2222	84.6154	29.2353	10	6.34035	110	0.604	0.54466
Omara	S_OM	CR	9	8	4	9	50	88.8889	22.0479	5.25	3.84522	42	0.61675	0.597747
Paloma	S_PL	CR	14	14	6	4	77.7778	100	0	9.14286	4.52101	128	0.707929	0.432491
Pamela	S_PA	CR	16	14	6	1	94.1176	87.5	16.6667	6.78571	3.55568	95	0.317077	0.195341
Pariser Charme	S_PC	CR	14	4	6	4	77.7778	28.5714	36.0606	11.5	9.60902	46	0.64925	0.322297
Piano	S_PI	CR	15	2	6	3	83.3333	13.3333	20.1187	NA	NA	NA	NA	NA
Pink Paradise	S_PP	CR	6	2	4	12	33.3333	33.3333	36.5148	NA	NA	NA	NA	NA
Pink Ticket	S_PT	CR	15	9	6	3	83.3333	60	50.7093	12.2222	7.83865	110	0.696222	0.52995
Prima Donna	S_PD	CR	13	9	6	5	72.2222	69.2308	43.4859	11.8889	7.00793	107	0.551444	0.497809
Prophyta	S_PR	CR	14	3	6	4	77.7778	21.4286	28.0632	5.33333	0.57735	16	0.172333	0.0489524
Red Calypso	S_RCA	CR	14	6	6	4	77.7778	42.8571	33.1497	3.66667	2.42212	22	0.352	0.265199
Red Velvet	S_RV	CR	14	4	6	4	77.7778	28.5714	36.0606	4	3.55903	16	0.15675	0.157821
Revue	S_RE	CR	11	3	6	7	61.1111	27.2727	26.1116	2	1	6	0.142667	0.100431
Roger Whitaker	S_RW	CR	16	13	6	2	88.8889	81.25	29.1071	8.30769	5.08895	108	0.679923	0.58013
Romina	S_RO	CR	10	4	6	8	55.5556	40	37.0185	5.25	4.34933	21	0.2025	0.165404
Rosengräfin Marie.-Henriette	S_RMH	CR	13	10	5	5	72.2222	76.9231	28.495	10.7	7.6165	107	0.351889	0.520529
Royal Class	S_RC	CR	9	1	5	5	64.2857	11.1111	16.6667	NA	NA	NA	NA	NA
RT04518	S_RT04518	CR	16	12	6	2	88.8889	75	33.3333	11.75	8.4221	141	0.5935	0.512152
RT06136	S_RT06136	CR	12	3	5	5	70.5882	25	28.8675	4.33333	1.52753	13	0.048	0.0460326
RT10021	S_RT10021	CR	10	9	5	8	55.5556	90	31.6228	6.11111	5.0111	55	0.405667	0.3495
Samourai 2006	S_SM	CR	7	5	4	11	38.8889	71.4286	39.3398	17.4	19.3468	87	0.7224	0.859588
Santana	S_SA	CR	5	1	4	5	50	20	27.3861	NA	NA	NA	NA	NA
Schloß Ippenburg	S_SI	CR	11	1	5	7	61.1111	9.09091	30.1511	NA	NA	NA	NA	NA
Senteur Royale	S_SR	CR	7	0	4	11	38.8889	0	0	NA	NA	NA	NA	NA
Silverado 05025	S_SV	CR	10	2	4	8	55.5556	20	17.2133	NA	NA	NA	NA	NA
Skyfire TR	S_SKY	CR	17	16	6	1	94.4444	94.1176	13.0984	6.875	4.51479	110	0.368563	0.265418
Soul	S_SO	CR	13	12	6	5	72.2222	92.3077	14.6176	12	6.98049	144	0.586	0.356314
Stardust	S_ST	CR	4	2	3	14	22.2222	50	40.8248	NA	NA	NA	NA	NA
Störtebeker	S_SB	CR	15	7	6	3	83.3333	46.6667	20.1187	4.71429	3.25137	33	0.197286	0.208731
Sweetness 03419	S_SW	CR	15	0	6	2	88.2353	0	0	NA	NA	NA	NA	NA
Talea	S_TA	CR	15	11	6	3	83.3333	73.3333	25.8199	7.54545	5.71601	83	0.256455	0.280182
Tea Time	S_TT	CR	11	7	5	7	61.1111	63.6364	26.6856	3.57143	3.55233	25	0.221	0.196997
Topaz	S_TO	CR	16	11	6	2	88.8889	68.75	37.4537	7.72727	7.0013	85	0.3116	0.34841
Tropicana	S_TR	CR	16	10	6	2	88.8889	62.5	28.8675	3.7	2.49666	37	0.2966	0.345981
Utopia (Jalbert)	S_UT	CR	10	4	4	8	55.5556	40	8.60663	1.5	1	6	0.069	0.0569034
Vendela	S_VE	CR	15	13	6	3	83.3333	86.6667	20.1187	12.3077	10.5229	160	0.479077	0.387115
Violina 1998 (TANanilov)	S_VL	CR	6	0	4	12	33.3333	0	0	NA	NA	NA	NA	NA
Vision 1998	S_VI	CR	14	8	5	4	77.7778	57.1429	24.2091	9.375	5.85388	75	0.504125	0.248722
Wedding Bells	S_WB	CR	13	4	6	5	72.2222	30.7692	48.0384	4	3.16228	16	0.123	0.103775
Wedding Piano	S_WP	CR	13	3	6	5	72.2222	23.0769	36.98	4.33333	5.7735	13	0.100667	0.0710023
Wedding Rose	S_WR	CR	8	4	5	10	44.4444	50	46.291	3	1.82574	12	0.08575	0.0664047
Wild Spirit	S_WS	CR	14	12	6	4	77.7778	85.7143	36.3137	11.6667	4.31347	140	0.973667	0.535894
Wildberry	S_WI	CR	7	1	4	11	38.8889	14.2857	37.7964	NA	NA	NA	NA	NA
Wintersun	S_WST	CR	16	11	6	2	88.8889	68.75	32.7024	3.81818	2.08893	42	0.476909	0.466346
Wow	S_WOW	CR	6	4	4	12	33.3333	66.6667	51.6398	8	7.78888	32	0.5685	0.514387
Albrecht Dürer Rose	AD	GR	8	0	5	24	25	0	0	NA	NA	NA	NA	NA
Alinka	AL	GR	16	8	6	2	88.8889	50	51.6398	3.875	2.74838	31	0.306625	0.327557
Arabia	AR	GR	14	0	6	4	77.7778	0	0	NA	NA	NA	NA	NA
Arthur Bell	AB	GR	18	3	6	0	100	16.6667	17.1499	3.66667	3.78594	11	0.161667	0.241009
Ausfather	AF	GR	16	1	6	2	88.8889	6.25	13.4371	NA	NA	NA	NA	NA
Auslo	AU	GR	17	4	6	1	94.4444	23.5294	38.6665	11.5	7.54983	46	0.713	0.637677
Ausmas	AM	GR	18	5	6	0	100	27.7778	23.5702	7.2	2.77489	36	0.9214	0.551387
Berolina	BE	GR	13	6	6	5	72.2222	46.1538	18.1988	4.33333	1.8619	26	0.274333	0.208429
Beverly	BV	GR	19	5	9	17	52.7778	26.3158	30.5888	1.8	0.447214	9	0.025	0.0183984
Bienenweide	BI	GR	8	6	4	10	44.4444	75	46.291	7.66667	3.61478	46	0.136333	0.0657105
Black Baccara	BB	GR	12	4	6	6	66.6667	33.3333	24.6183	4.75	4.85627	19	0.07475	0.121176
Black Magic	BM	GR	14	7	5	4	77.7778	50	33.9683	7.85714	6.51738	55	0.245571	0.250549
Blue Parfum	BP	GR	13	0	6	5	72.2222	0	0	NA	NA	NA	NA	NA
Blue River	BR	GR	16	3	6	2	88.8889	18.75	22.6691	2.66667	0.57735	8	0.197	0.223401
Celine Delbard	CD	GR	14	10	6	4	77.7778	71.4286	34.2368	22.2	9.4962	222	0.8334	0.537624
China Girl	CG	GR	15	2	6	3	83.3333	13.3333	27.6026	NA	NA	NA	NA	NA
Chippendale	CP	GR	27	25	12	8	77.1429	92.5926	21.3504	14.48	9.97129	362	0.54716	0.45205
Climbing Allgold	CL	GR	14	0	6	4	77.7778	0	0	NA	NA	NA	NA	NA
Compassion	CO	GR	33	19	12	3	91.6667	57.5758	30.0725	12.0526	9.00292	229	0.568368	0.537273
Comtessa AL	CA	GR	11	0	5	7	61.1111	0	0	NA	NA	NA	NA	NA
Comtesse de Segur	CS	GR	14	7	5	3	82.3529	50	40.8248	6.85714	7.28991	48	0.270571	0.223642
Crimson Glory	CR	GR	13	2	6	5	72.2222	15.3846	29.2353	NA	NA	NA	NA	NA
Cute Haze	CH	GR	16	16	6	2	88.8889	100	0	5.5625	2.15928	89	0.118875	0.0800241
Donauprinzessin	DN	GR	28	22	12	7	80	78.5714	26.3941	6.86364	4.49651	151	0.819636	0.433184
Dortmund	DO	GR	15	6	6	3	83.3333	40	40.2374	4.5	3.14643	27	0.1215	0.149369
Duftwolke	DW	GR	10	6	4	8	55.5556	60	51.6398	9.16667	5.30723	55	0.486167	0.404059
Dukat GR	DU	GR	17	0	6	1	94.4444	0	0	NA	NA	NA	NA	NA
Elfe	EL	GR	10	2	5	8	55.5556	20	42.1637	NA	NA	NA	NA	NA
Feuerwerk	FE	GR	18	13	6	0	100	72.2222	36.6042	4.15385	2.93956	54	0.697615	0.657211
Focus	FC	GR	27	26	12	8	77.1429	96.2963	13.344	4.38462	3.06042	114	0.293154	0.304906
France Libre	FL	GR	15	7	6	12	55.5556	46.6667	22.8869	7.28571	6.79986	51	0.346857	0.456175
Friesia	FR	GR	18	16	6	0	100	88.8889	16.169	9.375	6.65207	150	0.518188	0.334017
Fritz Nobis	FN	GR	9	6	4	9	50	66.6667	14.4338	5.5	4.88876	33	0.1255	0.12063
Gebrüder Grimm	GG	GR	18	15	6	0	100	83.3333	26.1968	8.53333	5.68038	128	0.408733	0.367731
George Vancouver	GV	GR	5	2	4	13	27.7778	40	41.833	NA	NA	NA	NA	NA
Goethe Rose	GR	GR	16	14	6	2	88.8889	87.5	16.6667	10.5714	5.3596	148	0.302214	0.221046
Hansenstadt Rostock	HR	GR	15	8	5	3	83.3333	53.3333	35.1866	2.5	1.06904	20	0.3295	0.358384
Heidetraum	HT	GR	16	14	6	2	88.8889	87.5	26.8742	10.7857	6.01509	151	0.5335	0.254561
Heidi Klum	HK	GR	14	9	5	4	77.7778	64.2857	39.6874	7.11111	3.72305	64	0.583	0.453613
Herkules	HE	GR	14	0	6	4	77.7778	0	0	NA	NA	NA	NA	NA
Herzogin Friederike	HF	GR	18	17	6	0	100	94.4444	12.7827	9	6.60492	153	0.688706	0.517027
Jasmina	JM	GR	16	16	6	2	88.8889	100	0	11.25	6.64831	180	0.4445	0.320906
Jazz	JA	GR	12	0	6	6	66.6667	0	0	NA	NA	NA	NA	NA
Juanita	JU	GR	18	18	6	0	100	100	0	12.3333	6.40772	222	0.622556	0.327354
Kastelruther Spatzen	KA	GR	5	0	4	13	27.7778	0	0	NA	NA	NA	NA	NA
Knockout	KO	GR	16	8	6	2	88.8889	50	36.5148	6	5.39841	48	0.265	0.248944
König Stanislaus	KS	GR	13	2	5	5	72.2222	15.3846	17.2958	NA	NA	NA	NA	NA
Kronjuwel	KR	GR	16	1	6	2	88.8889	6.25	17.0783	NA	NA	NA	NA	NA
La Sevillana	LA	GR	12	9	5	6	66.6667	75	31.3823	5.22222	4.14662	47	0.463222	0.480747
Lavender Lassie	LL	GR	14	13	6	4	77.7778	92.8571	14.1938	21.6923	14.6764	282	1.07869	0.859382
Lipstick	LS	GR	17	14	6	1	94.4444	82.3529	28.5473	7	3.70031	98	0.457429	0.268017
Lolita	LT	GR	29	18	11	7	80.5556	62.069	38.5492	10	5.73944	180	0.268	0.234053
Louise Odier	LO	GR	11	5	6	7	61.1111	45.4545	41.5605	2.4	2.19089	12	0.0582	0.0452073
Magenta	MA	GR	11	3	5	7	61.1111	27.2727	38.9249	2.33333	1.1547	7	0.111333	0.108841
Mainzer Fastnacht	MF	GR	14	0	5	4	77.7778	0	0	NA	NA	NA	NA	NA
Mariatheresia	MT	GR	18	0	6	0	100	0	0	NA	NA	NA	NA	NA
Mevrouw Nathalie Nypels	MN	GR	12	8	6	6	66.6667	66.6667	38.9249	5	2.56348	40	0.350875	0.275872
Midsummer	MS	GR	17	2	6	1	94.4444	11.7647	16.4197	NA	NA	NA	NA	NA
Mister Lincoln	ML	GR	16	6	6	2	88.8889	37.5	40.1386	5.5	2.94958	33	0.657	0.551513
Mitsouko	MI	GR	14	6	5	3	82.3529	42.8571	40.1463	2.83333	1.7224	17	0.0541667	0.0314033
Mme Boll	MB	GR	10	1	5	8	55.5556	10	31.6228	NA	NA	NA	NA	NA
Mme Knorr	MK	GR	9	5	4	9	50	55.5556	22.0479	3.4	2.79285	17	0.1568	0.18138
Mrs John Laing	MJ	GR	14	2	10	22	38.8889	14.2857	36.3137	NA	NA	NA	NA	NA
Münsterland	MU	GR	26	1	11	10	72.2222	3.84615	10.8604	NA	NA	NA	NA	NA
My Girl	MG	GR	14	12	6	4	77.7778	85.7143	36.3137	10.1667	9.44682	122	0.359417	0.244571
Nemo	NE	GR	10	0	6	8	55.5556	0	0	NA	NA	NA	NA	NA
New Dawn	ND	GR	16	12	6	2	88.8889	75	39.4405	6.41667	6.03713	77	0.254	0.246807
Nostalgie	NO	GR	13	0	6	5	72.2222	0	0	NA	NA	NA	NA	NA
Papageno	PG	GR	16	11	6	2	88.8889	68.75	38.9087	7.81818	3.91965	86	0.451909	0.29084
Parole	PR	GR	23	5	9	4	85.1852	21.7391	29.4884	4.8	3.63318	24	0.387	0.396392
Perennial Blush	PB	GR	16	16	6	2	88.8889	100	0	11.9375	6.07145	191	0.771062	0.535221
Perpetually Yours	PY	GR	10	3	6	8	55.5556	30	48.3046	4.33333	4.16333	13	0.101	0.120403
Princess Alexandra	PA	GR	17	7	6	1	94.4444	41.1765	37.7849	1.42857	0.534522	10	0.149714	0.1184
Queen Elizabeth	QE	GR	30	25	12	5	85.7143	83.3333	23.9732	10.12	7.16077	253	0.89616	0.747974
Raubritter	RA	GR	13	6	6	5	72.2222	46.1538	34.1252	5.33333	3.88158	32	0.247333	0.204923
Rose de Resht	RR	GR	11	6	5	7	61.1111	54.5455	26.968	2.5	1.64317	15	0.0605	0.0687859
Rose Gaujard	RG	GR	14	4	6	4	77.7778	28.5714	28.0632	2.5	1.73205	10	0.06175	0.0518097
Rumba	RU	GR	12	8	5	6	66.6667	66.6667	34.8155	8.75	6.58461	70	0.25225	0.240467
Scarlet Meidiland	SMD	GR	18	18	6	0	100	100	0	11.1667	6.58206	201	0.377667	0.281651
Schneewittchen	SC	GR	16	13	6	2	88.8889	81.25	20.0693	12.4615	6.13209	162	0.676077	0.375472
Sebastian Kneipp	SK	GR	14	13	6	4	77.7778	92.8571	14.1938	11.2308	7.89677	146	0.427769	0.335801
Shalom	SH	GR	16	3	6	2	88.8889	18.75	29.1071	1.66667	0.57735	5	0.157667	0.150961
Simply	SI	GR	14	10	6	4	77.7778	71.4286	28.0632	10.4	5.23238	104	0.4548	0.291994
Small Maidens Blush	SM	GR	10	2	6	8	55.5556	20	25.8199	NA	NA	NA	NA	NA
Sommerwind	SW	GR	14	11	6	4	77.7778	78.5714	30.2614	11.2727	5.88372	124	0.282909	0.248417
Sonnenschein	SO	GR	11	8	5	7	61.1111	72.7273	29.1288	6.25	6.38637	50	0.14675	0.20597
Stadt Rom	SR	GR	5	3	3	13	27.7778	60	36.5148	2.33333	1.1547	7	0.027	0.022
Sterntaler	ST	GR	17	5	6	0	100	29.4118	23.221	1.6	0.894427	8	0.0424	0.0351113
Sunset Boulevard	SB	GR	9	9	5	9	50	100	0	8	6.7082	72	0.237667	0.242269
Super Star	SS	GR	15	11	6	3	83.3333	73.3333	40.2374	7.54545	5.62785	83	0.23	0.222834
Sutters Gold	SG	GR	25	0	11	11	69.4444	0	0	NA	NA	NA	NA	NA
Tornella	TO	GR	13	13	6	5	72.2222	100	0	10.5385	4.21536	137	0.633667	0.274957
Venice	VE	GR	17	1	6	1	94.4444	5.88235	13.0984	NA	NA	NA	NA	NA
Westerland	WL	GR	15	13	5	3	83.3333	86.6667	16.9031	9.15385	6.33569	119	1.51392	1.05508
Windrose	WR	GR	17	14	6	1	94.4444	82.3529	33.5775	11.5714	6.14835	162	0.429714	0.218629
