# Supplementary material for: GWAS of adventitious root formation in roses identifies a putative phosphoinositide phosphatase (SAC9) for marker-assisted selection
Source: PLoS One. 2023 Aug 18;18(8):e0287452. doi: 10.1371/journal.pone.0287452 (PMC10437954; doi:10.1371/journal.pone.0287452)
Supplement: S6 Table — SNP markers are ordered by their effect size, specified as an additive effect unless otherwise stated. Corresponding gene predictions are based on BLASTx searches on GDR and NCBI. NA indicates that no gene of known function could be assigned. (XLSX) [file pone.0287452.s010.xlsx]

## Sheet: ST6A
				calculated effect differences			model based effects GWASpoly
				[root number per rooted shoot]
Marker	Peak	Chr	Position	additive	1-dom-ref	1-dom-alt	additive	1-dom-ref	1-dom-alt	Gene prediction GDR BASTx	Gene Prediction NCBI BLASTx
RhK5_69_3401P	P02	Chr02	693852	47.7961	32.5829	18.0178	0.219123	0.980017	0.586477	sacI homology domain-containing protein / WW domain-containing protein	probable phosphoinositide phosphatase SAC9 [Rosa chinensis]
RhK5_69_2539P	P02	Chr02	691664	46.5434	18.1778	31.2957	-0.189075	-0.586477	-0.961408	sacI homology domain-containing protein / WW domain-containing protein	probable phosphoinositide phosphatase SAC9 [Rosa chinensis]
RhK5_69_728Q	P02	Chr02	688720	46.5434	30.9313	18.6043	0.145984	0.961408	0.586477	sacI homology domain-containing protein / WW domain-containing protein	NCBI: probable phosphoinositide phosphatase SAC9 [Rosa chinensis]
RhK5_69_3284P	P02	Chr02	693735	46.5434	31.1371	18.3337	0.211062	0.961408	0.586477	sacI homology domain-containing protein / WW domain-containing protein	probable phosphoinositide phosphatase SAC9 [Rosa chinensis]
RhK5_69_3362P	P02	Chr02	693813	46.5434	31.5796	17.9499	0.217083	0.961408	0.586477	sacI homology domain-containing protein / WW domain-containing protein	probable phosphoinositide phosphatase SAC9 [Rosa chinensis]
RhK5_69_2848P	P02	Chr02	692219	44.6653	28.4712	18.7723	-0.173072	-0.586477	-0.837656	sacI homology domain-containing protein / WW domain-containing protein	probable phosphoinositide phosphatase SAC9 [Rosa chinensis]
RhK5_69_1627P	P02	Chr02	690585	44.6653	17.0942	30.3083	0.207566	0.851345	0.586477	sacI homology domain-containing protein / WW domain-containing protein	probable phosphoinositide phosphatase SAC9 [Rosa chinensis]
RhK5_6822_287Q	P02	Chr02	4796243	43.3849	31.8143	15.1676	0.184135	0.747574	0.35519	Pyridine nucleotide-disulphide oxidoreductase family protein	NADPH:adrenodoxin oxidoreductase, mitochondrial isoform X1 [Rosa chinensis]
RhK5_69_3990P	P02	Chr02	694441	42.6816	14.4074	31.4554	-0.13564	-0.509709	-0.961408	sacI homology domain-containing protein / WW domain-containing protein	probable phosphoinositide phosphatase SAC9 [Rosa chinensis]
RhK5_69_3887Q	P02	Chr02	694338	41.6178	25.7592	18.1014	0.189895	0.737871	0.586477	sacI homology domain-containing protein / WW domain-containing protein	probable phosphoinositide phosphatase SAC9 [Rosa chinensis]
RhK5_11050_203Q	P05	Chr05	24053773	41.4046	29.3794	15.9755	0.179958	0.623981	0.455607	global transcription factor group E4	transcription factor GTE4 isoform X1 [Rosa chinensis]
RhK5_6493_408P	P05	Chr05	24078876	41.1732	12.4758	32.3976	-0.12192	-0.313369	-0.709442	P-loop containing nucleoside triphosphate hydrolases superfamily protein	protein SEEDLING PLASTID DEVELOPMENT 1 [Rosa chinensis]
Rh12GR_145_4298Q	P02	Chr02	694565	40.5305	30.3386	13.0528	0.232062	0.961408	0.391935	sacI homology domain-containing protein / WW domain-containing protein	probable phosphoinositide phosphatase SAC9 [Rosa chinensis]
Rh12GR_52692_217P	P02	Chr02	4652672	40.0762	27.9412	14.7955	-0.158586	-0.521378	-0.327954	nudix hydrolase homolog 20	nudix hydrolase 20, chloroplastic [Rosa chinensis]
RhMCRND_4021_717P	P02	Chr02	3423664	39.0989	23.6774	18.9398	0.139083	0.411112	0.23094	Plant Tudor-like RNA-binding protein	uncharacterized protein LOC112189273 [Rosa chinensis]
RhK5_16132_1112P	P02	Chr02	944312	38.8251	16.7874	25.5417	-0.136772	-0.0999354	-0.518983	Phospholipid/glycerol acyltransferase family protein	1-acyl-sn-glycerol-3-phosphate acyltransferase BAT2, chloroplastic isoform X1 [Rosa chinensis]
RhK5_1514_952Q	P05	Chr05	24211069	38.183	23.5948	20.1821	0.218651	0.839523	0.488253	NA	uncharacterized protein LOC112166769 [Rosa chinensis]
RhK5_4257_1151Q	P02	Chr02	4653576	38.125	24.1316	16.8483	0.16892	0.566779	0.432843	GDR: nudix hydrolase homolog 20 NCBI: nudix hydrolase 20, chloroplastic [Rosa chinensis]	GDR: nudix hydrolase homolog 20 NCBI: nudix hydrolase 20, chloroplastic [Rosa chinensis]
RhMCRND_13403_122Q	P05	Chr05	20987073	37.6396	11.0682	28.5818	-0.146646	-0.147056	-0.671958	NA	hypothetical protein RchiOBHm_Chr5g0028181 [Rosa chinensis]
RhMCRND_18935_364Q	P02	Chr02	1625374	36.101	20.2171	19.4895	0.156033	0.134771	0.480158	KNOTTED1-like homeobox gene 3	homeobox protein knotted-1-like 3 isoform X1 [Rosa chinensis]
RhK5_570_626P	P02	Chr02	3294819	35.1961	23.4568	14.7652	0.174747	0.411112	0.208509	nudix hydrolase homolog 19 (Pos passt nicht ganzmit SNP); aspartate-glutamate racemase family (Pos passt)	nudix hydrolase 19, chloroplastic [Rosa chinensis]
RhK5_1048_444P	P02	Chr02	3654415	35.1636	25.5889	13.3716	-0.152495	NA	-0.321673	Leucine-rich repeat protein kinase family protein	probable inactive receptor kinase At2g26730 [Rosa chinensis]
RhK5_570_439P	P02	Chr02	3294632	34.765	22.9937	14.6824	0.130064	0.411112	0.242002	nudix hydrolase homolog 19 (Pos passt nicht ganzmit SNP); aspartate-glutamate racemase family (Pos passt)	nudix hydrolase 19, chloroplastic [Rosa chinensis]
RhMCRND_22903_201P	P05	Chr05	21161650	34.456	8.20636	30.2461	-0.0273745	0.0596535	-0.558289	NA	NA
Rh12GR_2516_205P	P05	Chr05	19741681	34.3887	30.9385	12.6688	0.00976907	NA	0.0189961	S-locus lectin protein kinase family protein	PREDICTED: G-type lectin S-receptor [Prunus dulcis]
Rh12GR_59092_105P	P05	Chr05	24211939	34.2679	12.0508	26.544	-0.175713	-0.435093	-0.866541	NA	uncharacterized protein LOC112166769 [Rosa chinensis]; PREDICTED: myb-like protein J [Fragaria vesca subsp. vesca]
RhK5_21585_1040P	P05	Chr05	20475918	34.1306	9.86271	27.3746	-0.048519	-0.147056	-0.451745	trigalactosyldiacylglycerol 1	protein TRIGALACTOSYLDIACYLGLYCEROL 1, chloroplastic [Rosa chinensis]
RhK5_13342_1857P	P05	Chr05	20885093	33.8492	26.8414	10.3573	0.0692182	0.482243	0.147056	ubiquitin-specific protease 15	ubiquitin carboxyl-terminal hydrolase 15 [Rosa chinensis]
RhK5_9204_110Q	P05	Chr05	23869360	33.1054	27.6885	9.89752	0.152095	0.851834	0.415161	Acyl-CoA N-acyltransferase with RING/FYVE/PHD-type zinc finger protein	increased DNA methylation 1 isoform X2 [Rosa chinensis]
RhK5_14975_456P	P05	Chr05	23533880	32.9465	11.8934	25.6668	-0.155541	-0.465285	-0.839523	Protein of unknown function	uncharacterized protein LOC112201590 [Rosa chinensis]
Rh12GR_4226_988P	P05	Chr05	24211023	32.9465	25.7402	11.4836	0.172028	0.839523	0.435093	NA	uncharacterized protein LOC112166769 [Rosa chinensis]; PREDICTED: myb-like protein J [Fragaria vesca subsp. vesca]
RhK5_11361_109P	P03	Chr03	32108574	32.881	6.5673	30.3239	-0.102414	-0.203457	-0.737851	Protein kinase superfamily protein	serine/threonine-protein kinase CTR1 [Rosa chinensis]
RhK5_4317_538P	P03	Chr03	32199978	32.6852	30.5908	6.10193	0.0963142	0.737851	0.159519	NA	NA
RhK5_6410_383P	P05	Chr05	20307947	32.2176	9.35038	26.8667	-0.0106018	0.109103	-0.41806	glutathione S-transferase TAU 25	probable glutathione S-transferase [Rosa chinensis]
RhK5_1514_1103P	P05	Chr05	24211220	31.8679	11.9742	23.7767	-0.162331	-0.435093	-0.749976	gene	uncharacterized protein LOC112166769 [Rosa chinensis]; PREDICTED: myb-like protein J [Fragaria vesca subsp. vesca]
RhK5_1118_1072P	P05	Chr05	22091875	31.8154	7.28717	27.8148	-0.0843447	-0.000276454	-0.476557	BED zinc finger	zinc finger BED domain-containing protein RICESLEEPER 1 [Rosa chinensis]
Rh12GR_26070_1343P	P05	Chr05	21626456	31.8018	23.2475	13.0104	0.102859	0.64742	0.0620328	solanesyl diphosphate synthase 2	solanesyl diphosphate synthase 2, chloroplastic [Rosa chinensis]
RhK5_14975_417P	P05	Chr05	23533841	31.7236	26.7566	9.25245	0.135664	0.798127	0.415161	Protein of unknown function	uncharacterized protein LOC112201590 [Rosa chinensis]
RhMCRND_2994_1008P	P02	Chr02	3951888	31.6466	10.2773	25.7748	0.229353	0.22454	NA	RHO guanyl-nucleotide exchange factor 9	rop guanine nucleotide exchange factor 9 [Rosa chinensis]
RhK5_19132_131Q	P02	Chr02	3365995	31.0527	18.4344	17.1251	0.148847	0.423901	0.222942	NA	NA
RhK5_14306_391Q	P05	Chr05	23869838	30.9841	9.46083	25.7568	-0.153485	-0.415161	-0.839523	Acyl-CoA N-acyltransferase with RING/FYVE/PHD-type zinc finger protein	increased DNA methylation 1 isoform X2 [Rosa chinensis]
RhMCRND_13937_568P	P05	Chr05	23549614	30.9841	10.0763	25.0097	-0.164432	-0.415161	-0.839523	unknown function	peptide-N4-(N-acetyl-beta-glucosaminyl)asparagine amidase A [Rosa chinensis]
RhK5_5269_1324P	P05	Chr05	24018726	30.9841	24.7395	10.4691	0.173521	0.839523	0.415161	Protein of unknown function	uncharacterized protein LOC112165035 [Rosa chinensis]
RhMCRND_9540_846P	P05	Chr05	23605180	30.9841	25.511	9.63858	0.159647	0.839523	0.415161	Single hybrid motif superfamily protein	protein Abitram isoform X1 [Rosa chinensis]
RhMCRND_1663_1173Q	P05	Chr05	23813507	30.9841	25.8927	9.33594	0.151014	0.839523	0.415161	tetratricopetide-repeat thioredoxin-like 1	TPR repeat-containing thioredoxin TTL1 [Rosa chinensis]
RhK5_11056_112Q	P05	Chr05	23503280	30.8104	11.2757	23.843	-0.168498	-0.516736	-0.745361	Protein of unknown function	uncharacterized protein LOC112202412 isoform X4 [Rosa chinensis]
RhK5_379_2105P	P05	Chr05	23738208	30.6113	8.50069	26.3079	-0.16805	-0.415161	-0.805862	phosphoenolpyruvate carboxylase 1	phosphoenolpyruvate carboxylase, housekeeping isozyme [Rosa chinensis]
RhK5_3553_394P	P05	Chr05	25559595	30.5079	28.3674	5.91019	-0.0228848	NA	0.148972	embryo defective 2737	uncharacterized protein LOC112201665 isoform X1 [Rosa chinensis]
Rh12GR_72802_791Q	P05	Chr05	23544381	30.3725	8.77582	25.7415	-0.152439	-0.3719	-0.839523	NA	NA
Rh12GR_15592_1555P	P05	Chr05	20253407	30.2845	7.53009	26.1902	-0.0282283	0.0829588	-0.430706	Leucine-rich receptor-like protein kinase family protein	leucine-rich repeat receptor-like serine/threonine-protein kinase At1g17230 [Rosa chinensis]
Rh12GR_1195_3532P	P05	Chr05	18653962	30.2351	10.2004	24.5537	-0.0146205	0.095557	-0.299885	ARM repeat superfamily protein	uncharacterized protein LOC112165186 isoform X1 [Rosa chinensis]
Rh12GR_1195_716P	P05	Chr05	18660780	30.2351	24.1777	10.5732	0.00680776	0.299885	-0.095557	ARM repeat superfamily protein	uncharacterized protein LOC112165186 isoform X1 [Rosa chinensis]
RhK5_875_1364Q	P03	Chr03	39608359	30.1	8.5	24.1	-0.177782	-0.292418	-0.576855	phospholipid:diacylglycerol acyltransferase	phospholipid:diacylglycerol acyltransferase 1 isoform X1 [Rosa chinensis]
RhMCRND_1235_1039P	P02	Chr02	7040622	11.5218	30.7173	19.3601	0.0858114	0.845903	-0.44719	NA	putative succinate dehydrogenase (quinone) [Rosa chinensis]

## Sheet: ST6B
				calculated effect differences			model based effects GWASpoly
				[root number per rooted shoot]
Marker	Peak	Chr	Position	additive	1-dom-ref	1-dom-alt	additive	1-dom-ref	1-dom-alt	Gene prediction GDR BASTx	Gene Prediction NCBI BLASTx
RhK5_19325_1901P	P07	Chr07	25973632	5.39385	2.08297	3.69327	-0.277902	-0.571896	-0.990461	plastidial pyruvate kinase 3	pyruvate kinase isozyme G, chloroplastic [Rosa chinensis]
Rh12GR_13953_739P	P07	Chr07	23077698	4.61878	0.861974	4.24549	-0.275047	-0.413204	-1.19235	NA	NA
RhK5_10139_474Q	P06nr	Chr06	45477996	4.86522	4.73104	0.372255	0.13368	1.0244	0.0210035	Protein of unknown function	uncharacterized protein LOC112172111 [Rosa chinensis]
RhMCRND_28067_505P	P06nr	Chr06	42341228	4.38303	3.87577	0.893334	0.00754761	0.595456	-0.0148676	pleiotropic drug resistance 6	pleiotropic drug resistance protein 2 [Rosa chinensis]
RhK5_3575_1325Q	P07	Chr07	20541809	4.04998	2.7399	1.79929	0.189562	0.783634	0.516108	GRAS family transcription factor	scarecrow-like protein 6 [Rosa chinensis]
RhK5_15295_125P	P06nr	Chr06	45110951	3.8541	0.712456	3.3917	-0.180305	0.0215466	-0.702408	RING/U-box superfamily protein	nucleoporin NUP159 isoform X2 [Rosa chinensis]
RhK5_11841_453Q	Chr07	Chr07	20809726	3.43873	2.58923	1.34096	0.21807	0.783634	0.428019	histidine triad nucleotide-binding 4	bifunctional adenosine 5'-phosphosulfate phosphorylase/adenylylsulfatase HINT4 [Rosa chinensis]
RhMCRND_2021_462Q	P06nr	Chr06	45483087	3.23247	0.174511	3.25916	-0.110795	0.110531	-0.690799	NA	NA
RhMCRND_10282_1041P	P07	Chr07	28164800	2.30158	1.25628	3.71908	-0.164217	0.0424622	-1.14046	damaged DNA binding	uncharacterized protein LOC112179222 [Rosa chinensis]
RhK5_20722_584P	P04	Chr04	28271196	2.68752	0.633173	3.06682	-0.364035	NA	-0.731771	Pentatricopeptide repeat (PPR) superfamily protein	uncharacterized protein LOC112196367 [Rosa chinensis]

## Sheet: ST6C
				calculated effect differences			model based effects GWASpoly
				[root number per rooted shoot]
Marker	Peak	Chr	Position	additive	1-dom-ref	1-dom-alt	additive	1-dom-ref	1-dom-alt	Gene prediction GDR BASTx	Gene Prediction NCBI BLASTx
RhK5_19325_1901P	P07	Chr07	25973632	0.408477	0.226177	0.216733	-0.36065	-0.975406	-0.661928	plastidial pyruvate kinase 3	pyruvate kinase isozyme G, chloroplastic [Rosa chinensis]
Rh12GR_50601_161Q	P03fm	Chr03	33073922	0.293842	0.294897	0.0147886	0.0511052	-1.0576	0.130838	farnesylated protein-converting enzyme 2	CAAX prenyl protease 2 [Rosa chinensis]
Rh12GR_13953_739P	P07	Chr07	23077698	0.287063	0.112881	0.217839	-0.259421	-0.59687	-0.730524	NA	NA
RhMCRND_24481_461P	P03fm	Chr03	33414488	0.238531	0.258446	0.0131722	-0.206265	-1.33806	0.21577	Protein kinase superfamily protein	probable serine/threonine-protein kinase PBL7 isoform X1 [Rosa chinensis]
Rh12GR_15113_134Q	P03fm	Chr03	34213536	0.221096	0.254257	0.0383507	-0.0450902	NA	0.179427	Major facilitator superfamily protein	UNC93-like protein 3 [Rosa chinensis]
RhK5_8613_484Q	P03fm	Chr03	34128560	0.210288	0.195003	0.0457417	-0.139517	NA	-0.0814062	NA	NA
RhMCRND_23321_187P	P03fm	Chr03	34486135	0.208259	0.224684	0.00558943	-0.0419414	NA	0.0934605	Transducin/WD40 repeat-like superfamily protein	WD repeat-containing protein 44 [Rosa chinensis]
RhK5_3480_821Q	P06fm	Chr06	57355761	0.179649	0.00284575	0.206049	-0.208947	-0.628372	-0.659135	pfkB-like carbohydrate kinase family protein	uncharacterized sugar kinase slr0537 [Rosa chinensis]
Rh12GR_402_674P	P03fm	Chr03	31513544	0.171042	0.0226453	0.188691	-0.0329785	-0.306762	NA	NA	NA
RhK5_6551_997P	P03fm	Chr03	42763736	0.161753	0.0180626	0.187193	-0.146508	-0.0258738	0.335632	nuclear factor Y	nuclear transcription factor Y subunit C-9 [Rosa chinensis]
RhK5_9128_459P	P03fm	Chr03	41118695	0.148973	0.0719356	0.107663	0.293283	NA	0.424514	mitochondrially targeted single-stranded DNA binding protein	single-stranded DNA-binding protein, mitochondrial isoform X1 [Rosa chinensis]
RhK5_2054_843P	P06fm	Chr06	61594963	0.135845	0.0525944	0.194943	0.0346738	0.131002	-0.870652	OPC-8:0 CoA ligase1	4-coumarate--CoA ligase-like 5 [Rosa chinensis]
Rh12GR_12027_800P	P06fm	Chr06	61422292	0.129229	0.132036	0.0361181	0.233494	0.48391	0.711415	NA	NA
Rh12GR_55615_445P	P03fm	Chr03	42689624	0.122454	0.112477	0.0222669	0.230331	0.556269	-0.0225133	amidase 1	NA
RhMCRND_760_1054Q	P03fm	Chr03	33215504	0.088806	0.185688	0.090737	-0.0412067	-1.12746	-0.483486	Leucine-rich repeat protein kinase family protein	probable LRR receptor-like serine/threonine-protein kinase At1g67720 isoform X2 [Rosa chinensis]
