# Supplementary material for: GWAS of adventitious root formation in roses identifies a putative phosphoinositide phosphatase (SAC9) for marker-assisted selection
Source: PLoS One. 2023 Aug 18;18(8):e0287452. doi: 10.1371/journal.pone.0287452 (PMC10437954; doi:10.1371/journal.pone.0287452)
Supplement: S7 Table — (XLSX) [file pone.0287452.s011.xlsx]

## Sheet: Tabelle1
customer_id_PQ	customer_id	direction	LG	Effect [%]	S_FA	S_GL	S_LA	S_PI	S_PR	S_SV	S_TR	FE	HK	HT	ND	SH	SMD	PB	LS	RA	JU	WR	TO	HF	CR	S_DP	S_OM	MA	S_AA	S_RT04518	BV
RhK5_69_728Q		Chr02	688720	46.5	0	0	0	0	0	4	0	0	4	4	4	0	4	4	4	4	4	4	4	4	0	1	1	1	1	2	1
RhK5_69_1627P	RhK5_69_1627	Chr02	690585	44.7	0	0	0	0	0	4	0	0	4	4	4	0	4	3	4	4	4	4	4	4	0	1	1	1	1	2	1
RhK5_69_2539P	RhK5_69_2539	Chr02	691664	46.5	4	4	4	4	4	0	4	4	0	0	0	4	0	0	0	0	0	0	0	0	4	3	3	3	3	2	3
RhK5_69_2848P	RhK5_69_2848	Chr02	692219	44.7	4	4	4	4	4	0	4	4	0	0	0	4	0	0	0	0	NA	0	0	0	4	3	3	3	3	2	3
RhK5_69_3284P	RhK5_69_3284	Chr02	693735	46.5	0	0	0	0	0	4	0	0	4	4	4	0	4	4	4	4	4	4	4	4	0	1	1	1	1	2	1
RhK5_69_3362P	RhK5_69_3362	Chr02	693813	46.5	0	0	0	0	0	4	0	0	4	4	4	0	4	4	4	4	4	4	4	4	0	1	1	1	1	2	1
RhK5_69_3401P	RhK5_69_3401	Chr02	693852	47.8	0	0	0	0	0	4	0	0	4	4	4	0	4	NA	4	NA	4	4	4	4	0	1	1	NA	1	2	1
RhK5_69_3887Q	RhK5_69_3887	Chr02	694338	41.6	0	0	0	0	0	4	0	0	4	4	4	0	3	3	3	4	4	4	4	4	0	1	1	1	1	2	1
RhK5_69_3990P	RhK5_69_3990	Chr02	694441	42.7	4	4	4	4	4	0	4	4	0	0	0	4	0	0	0	0	0	0	0	0	4	4	4	4	3	2	3
Rh12GR_145_4298Q		Chr02	694565	40.5	0	0	0	0	0	4	0	0	4	4	4	0	4	4	4	4	4	4	4	4	0	1	1	2	0	0	0
