# Supplementary material for: GWAS of adventitious root formation in roses identifies a putative phosphoinositide phosphatase (SAC9) for marker-assisted selection
Source: PLoS One. 2023 Aug 18;18(8):e0287452. doi: 10.1371/journal.pone.0287452 (PMC10437954; doi:10.1371/journal.pone.0287452)
Supplement: S8 Table — AR formation-associated genes were collected from reviews by Druege et al. [10], Guan et al. [56], and Li [57]. Gene sequences were mapped against the ‘Old Blush’ rose genome sequence [30]. (XLSX) [file pone.0287452.s012.xlsx]

## Sheet: Tabelle1
Peak	Chr	Pos	Gen		Literatur	start position genome R. chinensis V1.0 (Hibrand Saint-Oyant et al. 2018)
P02	Chr02	0-10 Mbp	YUC	indole-3-pyruvate monooxygenase YUCCA	Druege	4177165
			GNOM	ARF guanine-nucleotide exchange factor	Guan; Li	4389056
			HBT/CDC27	cell division cycle protein 27	Li	5087521; 5091736
			HXK1/HXK2	hexokinase 1	Druege	5385653
			ACO1	acc oxidase 1	Guan	6243373
			CYCA1	CYCLIN A1	Druege	8756064
			RID2	at rich interaction domain 2	Li	9211450
P03	Chr03	30-43 Mbp	AUX1	auxin transporter protein 1	Druege	36725087
			SCR	scarecrow-like protein	Druege; Guan	39501816
P03fm	Chr03	40-47 Mbp	ERF1	ethylene response factor 1	Druege	45114273
			BBM	AP2-like ethylene-responsive transcription factor	Li	46530214
P05	Chr05	18-28 Mbp	MdNAC1	NAC domain containing protein 1	Druege	19923653
			TPS1	trehalose-6-phosphate synthase 1	Druege	21966879
			RPD1	root primordium defective 1	Li	26110956
P06nr	Chr06	38-52 Mbp	CYCB2	cyclin-dependent kinase B2	Druege	41382374
			RID2	at rich interaction domain 2	Li	42199116
			HDA19	Histone deacetylase 19	Druege	42418174
			YUC	indole-3-pyruvate monooxygenase YUCCA	Druege	46465328
			LBD29	lateral organ boundaries domain-containing protein 29	Druege	49567710; 49585298
			LBD16	lateral organ boundaries domain-containing protein 16	Li	49592605
			IAA14	indole-3-acetic acid inducible 14	Druege	50219785
			AtD27	A. thaliana homolog of beta-carotene isomerase D27	Druege	50423660
P06fm	Chr06	52-67 Mbp	YUC1	indole-3-pyruvate monooxygenase YUCCA	Druege	53076100
			MdTIR1	transporter inhibitior response 1	Druege	53143236
			LAX3	Auxin transporter-like protein 3	Druege	54914421
			TPL	Transducin family protein	Druege	56431036
			TPP	trehalose-6-phosphate phosphatase	Druege	57840670
			SUC	sucrose-proton symporter	Druege	58111821
			CYCA1	CYCLIN A1	Druege	58884393; 58891412
			HXK3	hexokinase 3	Druege	60756506; 61184356
			YUC	indole-3-pyruvate monooxygenase YUCCA	Druege	62678829
			MAX4/CCD8	carotenoid cleavage dioxygenase 8	Druege	63049350
			CYCA3	CYCLIN A3	Druege	64894511; 64898064; 64904191
			ANT	Integrase-type DNA-binding superfamily protein	Li	65452334
			MAX1	more axillary branching 1	Druege	66173806
P07	Chr07	20-35 Mbp	ERF1	ETHYLENE RESPONSE FACTOR	Druege	22290928
			SAUR	SAUR-like auxin-responsive protein family	Druege	27895513
			OsCRL	LOB domain-containing protin CRL	Guan	33796853; 33863893
			TPP	trehalose-6-phosphate phosphatase	Druege	33888653
			RID2	at rich interaction domain 2	Li	34308303
			HDA19	Histone deacetylase 19	Druege	35917427
