# Supplementary material for: GWAS of adventitious root formation in roses identifies a putative phosphoinositide phosphatase (SAC9) for marker-assisted selection
Source: PLoS One. 2023 Aug 18;18(8):e0287452. doi: 10.1371/journal.pone.0287452 (PMC10437954; doi:10.1371/journal.pone.0287452)
Supplement: S9 Table — (XLSX) [file pone.0287452.s013.xlsx]

## Sheet: Tabelle1
	Sequence
SNP +/- 50 b	ACCATCTTTTAAGGAAAATCCAGTCACCTGGTTCAAGGCTTCATGCGCAG[A/C]AGCATCTGCACGGGAACTTCTCCTCATGCTTAACAAAACCCTAACGTAGT
FW primer 1	GAAGGTGACCAAGTTCATGCTGAGAAGTTCCCGTGCAGATGCTT
FW primer 2	GAAGGTCGGAGTCAACGGATTAGAAGTTCCCGTGCAGATGCTG
REV primer	AATCCAGTCACCTGGTTCAAGGCTT
