# Supplementary material for: GWAS of adventitious root formation in roses identifies a putative phosphoinositide phosphatase (SAC9) for marker-assisted selection
Source: PLoS One. 2023 Aug 18;18(8):e0287452. doi: 10.1371/journal.pone.0287452 (PMC10437954; doi:10.1371/journal.pone.0287452)
Supplement: S10 Table — Phenotypic data for 43 homozygous genotypes for SNP RhK5_69_1627P selected with the derived KASP assay in an independent population at Europa-Rosarium Sangerhausen. Weighted means and standard deviations for AR formation percentages after 3 to 6 weeks in % (A-D) and number of surviving cuttings, number of rooted cuttings, and number of blocks with surviving cuttings per week. Genotypes highlighted in red were not taken into account due to too few or no surviving cuttings after 6 weeks. (XLSX) [file pone.0287452.s014.xlsx]

## Sheet: ST10A
3 weeks
Genotype	Group	cuttings tested (n start)	n cuttings only surviving	n blocks only surviving	n rooted cuttings	weighted mean [%]	weighted standard deviation [%]
August Seebauer	0	19	18	4	0	0	0
Blue Diamond	0	12	8	3	0	0	0
Danish Gold	0	14	11	4	0	0	0
Erzsébet Királyné Emléke	0	17	15	4	0	0	0
Frankfurt am Main	0	15	13	4	0	0	0
Gruß an Bayern	0	18	16	4	0	0	0
Inspiration	0	15	9	3	0	0	0
Iskra	0	16	14	4	0	0	0
Monica	0	17	12	4	0	0	0
Osiana	0	18	17	4	0	0	0
Paname	0	18	18	4	0	0	0
Ponderosa	0	20	20	4	1	5	8.88523
Rosa ecae	0	20	3	1	0	0	0
Rosa majalis var. plena	0	20	20	4	0	0	0
Schmetterling	0	20	15	4	0	0	0
Acropolis	4	19	18	4	0	0	0
Alba Meidiland	4	20	20	4	9	45	30.3488
Čajka	4	19	19	4	0	0	0
Débutante	4	17	17	4	1	5.88235	9.39336
Diabolo	4	10	10	2	0	0	0
Dr. W. van Fleet	4	20	20	4	0	0	0
Erato	4	15	15	3	1	6.66667	9.759
Ernst Grandpierre	4	20	20	4	1	5	8.88523
Farquhar	4	20	20	4	6	30	34.0279
Freifrau von Marschall	4	19	19	4	10	52.6316	17.2698
Greta Fey	4	20	20	4	8	40	38.3886
Jitrenka	4	20	20	4	6	30	17.7705
Johanna Tantau	4	20	20	4	1	5	8.88523
Kde domov můj	4	14	14	3	0	0	0
Maria Lisa	4	17	17	4	1	5.88235	13.0984
Melissa	4	20	20	4	3	15	8.88523
Newport Fairy	4	20	20	4	10	50	22.9416
Papa Gouchault	4	20	20	4	1	5	8.88523
Paul Dauvesse	4	17	17	4	0	0	0
Philadelphia	4	19	19	4	8	42.1053	24.5128
Psyche	4	20	20	4	1	5	8.88523
Purpurtraum	4	18	17	4	0	0	0
Rosa beggeriana	4	20	16	4	0	0	0
Rose des Cisterciens	4	17	17	4	0	0	0
Rudelsburg	4	15	15	3	2	13.3333	9.759
Sodenia	4	17	17	4	3	17.6471	18.038
Softy I	4	19	16	4	1	6.25	9.57427
Yvonne	4	20	20	4	1	5	8.88523
colorated genotypes were not included in analyses as no cuttings survived until end evaluation after 6 weeks

## Sheet: ST10B
4 weeks
Genotype	Group	cuttings tested (n start)	n cuttings only surviving	n blocks only surviving	n rooted cuttings	weighted mean [%]	weighted standard deviation [%]
August Seebauer	0	19	12	4	0	0	0
Blue Diamond	0	12	6	3	0	0	0
Danish Gold	0	14	9	4	0	0	0
Erzsébet Királyné Emléke	0	17	12	4	1	8.33333	12.3091
Frankfurt am Main	0	15	10	4	0	0	0
Gruß an Bayern	0	18	11	3	0	0	0
Inspiration	0	15	8	2	1	12.5	10.351
Iskra	0	16	9	4	0	0	0
Monica	0	17	4	3	0	0	0
Osiana	0	18	16	4	0	0	0
Paname	0	18	17	4	0	0	0
Ponderosa	0	20	19	4	0	0	0
Rosa ecae	0	20	1	1	0	0	NA
Rosa majalis var. plena	0	20	14	4	0	0	0
Schmetterling	0	20	2	2	0	0	0
Acropolis	4	19	16	4	1	6.25	11.1803
Alba Meidiland	4	20	17	4	10	58.8235	32.7648
Čajka	4	19	19	4	1	5.26316	9.04828
Débutante	4	17	17	4	8	47.0588	30.4682
Diabolo	4	10	10	2	0	0	0
Dr. W. van Fleet	4	20	20	4	0	0	0
Erato	4	15	13	3	0	0	0
Ernst Grandpierre	4	20	20	4	5	25	33.6389
Farquhar	4	20	20	4	13	65	41.99
Freifrau von Marschall	4	19	18	4	15	83.3333	17.1499
Greta Fey	4	20	20	4	10	50	36.9922
Jitrenka	4	20	20	4	10	50	10.2598
Johanna Tantau	4	20	20	4	2	10	10.2598
Kde domov můj	4	14	14	3	2	14.2857	19.8898
Maria Lisa	4	17	17	4	3	17.6471	25.049
Melissa	4	20	19	4	3	15.7895	8.37708
Newport Fairy	4	20	20	4	13	65	30.3488
Papa Gouchault	4	20	20	4	1	5	8.88523
Paul Dauvesse	4	17	17	4	0	0	0
Philadelphia	4	19	19	4	13	68.4211	19.7943
Psyche	4	20	20	4	2	10	10.2598
Purpurtraum	4	18	17	4	0	0	0
Rosa beggeriana	4	20	13	4	1	7.69231	12.0096
Rose des Cisterciens	4	17	15	4	0	0	0
Rudelsburg	4	15	15	3	6	40	33.8062
Sodenia	4	17	17	4	10	58.8235	16.7888
Softy I	4	19	16	4	2	12.5	19.1485
Yvonne	4	20	19	4	5	26.3158	19.4966

## Sheet: ST10C
5 weeks
Genotype	Group	cuttings tested (n start)	n cuttings only surviving	n blocks only surviving	n rooted cuttings	weighted mean [%]	weighted standard deviation [%]
August Seebauer	0	19	9	4	1	11.1111	16.6667
Blue Diamond	0	12	5	3	0	0	0
Danish Gold	0	14	6	4	0	0	0
Erzsébet Királyné Emléke	0	17	6	4	1	16.6667	40.8248
Frankfurt am Main	0	15	6	3	0	0	0
Gruß an Bayern	0	18	6	3	0	0	0
Inspiration	0	15	7	2	2	28.5714	26.7261
Iskra	0	16	5	4	0	0	0
Monica	0	17	1	1	0	0	NA
Osiana	0	18	16	4	0	0	0
Paname	0	18	14	4	0	0	0
Ponderosa	0	20	14	4	1	7.14286	14.1938
Rosa ecae	0	20	0	0	0	NA	0
Rosa majalis var. plena	0	20	14	4	0	0	0
Schmetterling	0	20	0	0	0	NA	0
Acropolis	4	19	15	4	3	20	20.702
Alba Meidiland	4	20	11	3	10	90.9091	34.772
Čajka	4	19	17	4	0	0	0
Débutante	4	17	17	4	8	47.0588	30.4682
Diabolo	4	10	8	2	1	12.5	10.351
Dr. W. van Fleet	4	20	20	4	3	15	17.0139
Erato	4	15	11	3	1	9.09091	12.6131
Ernst Grandpierre	4	20	20	4	7	35	30.3488
Farquhar	4	20	20	4	13	65	41.99
Freifrau von Marschall	4	19	18	4	14	77.7778	14.5746
Greta Fey	4	20	20	4	10	50	22.9416
Jitrenka	4	20	20	4	12	60	20.5196
Johanna Tantau	4	20	20	4	2	10	10.2598
Kde domov můj	4	14	14	3	3	21.4286	16.5748
Maria Lisa	4	17	17	4	6	35.2941	17.0603
Melissa	4	20	19	4	4	21.0526	14.1007
Newport Fairy	4	20	20	4	17	85	26.6557
Papa Gouchault	4	20	20	4	2	10	10.2598
Paul Dauvesse	4	17	17	4	0	0	0
Philadelphia	4	19	19	4	17	89.4737	10.2598
Psyche	4	20	18	4	1	5.55556	9.21777
Purpurtraum	4	18	15	4	0	0	0
Rosa beggeriana	4	20	10	4	1	10	21.0819
Rose des Cisterciens	4	17	13	4	0	0	0
Rudelsburg	4	15	15	3	11	73.3333	25.8199
Sodenia	4	17	17	4	14	82.3529	12.5977
Softy I	4	19	16	4	4	25	25.8199
Yvonne	4	20	19	4	11	57.8947	26.1574

## Sheet: ST10D
6 weeks						adventitious rooting %
Genotype	Group	cuttings tested (n start)	n cuttings only surviving	n blocks only surviving	n rooted cuttings	weighted mean [%]	weighted standard deviation [%]
August Seebauer	0	19	7	2	0	0	0
Blue Diamond	0	12	4	2	0	0	0
Danish Gold	0	14	4	3	0	0	0
Erzsébet Királyné Emléke	0	17	6	4	1	16.6667	40.8248
Frankfurt am Main	0	15	5	3	1	20	27.3861
Gruß an Bayern	0	18	5	2	0	0	0
Inspiration	0	15	6	2	2	33.3333	25.8199
Iskra	0	16	5	4	0	0	0
Monica	0	17	0	0	0	NA	0
Osiana	0	18	15	4	0	0	0
Paname	0	18	11	4	0	0	0
Ponderosa	0	20	13	4	1	7.69231	18.7767
Rosa ecae	0	20	0	0	0	NA	0
Rosa majalis var. plena	0	20	12	4	0	0	0
Schmetterling	0	20	0	0	0	NA	0
Acropolis	4	19	15	4	3	20	20.702
Alba Meidiland	4	20	13	4	12	92.3077	10.1274
Čajka	4	19	17	4	0	0	0
Débutante	4	17	17	4	8	47.0588	30.4682
Diabolo	4	10	8	2	0	0	0
Dr. W. van Fleet	4	20	20	4	3	15	17.0139
Erato	4	15	11	3	3	27.2727	11.4812
Ernst Grandpierre	4	20	18	4	8	44.4444	18.4355
Farquhar	4	20	19	4	12	63.1579	42.3022
Freifrau von Marschall	4	19	18	4	14	77.7778	14.5746
Greta Fey	4	20	18	4	12	66.6667	30.6786
Jitrenka	4	20	20	4	14	70	22.9416
Johanna Tantau	4	20	19	4	3	15.7895	20.0875
Kde domov můj	4	14	14	3	2	14.2857	9.37614
Maria Lisa	4	17	17	4	10	58.8235	29.2366
Melissa	4	20	18	4	5	27.7778	21.8432
Newport Fairy	4	20	20	4	15	75	26.6557
Papa Gouchault	4	20	19	4	4	21.0526	14.1007
Paul Dauvesse	4	17	14	4	0	0	0
Philadelphia	4	19	19	4	17	89.4737	10.2598
Psyche	4	20	18	4	1	5.55556	9.21777
Purpurtraum	4	18	15	4	0	0	0
Rosa beggeriana	4	20	10	4	2	20	21.9427
Rose des Cisterciens	4	17	11	4	0	0	0
Rudelsburg	4	15	15	3	11	73.3333	25.8199
Sodenia	4	17	17	4	14	82.3529	12.5977
Softy I	4	19	16	4	3	18.75	17.0783
Yvonne	4	20	19	4	13	68.4211	23.037
